# Supplementary material for: Wildland-Urban Interface (WUI) Smoke Yields of Nonmethane Organic Gases from Combustion of Small-Scale Residential Building Surrogates
Source: ACS EST Air. 2025 Oct 9;2(11):2455–66. doi: 10.1021/acsestair.5c00187 (PMC12624524; doi:10.1021/acsestair.5c00187)
Supplement: Supplementary file 2 [file ea5c00187_si_002.xlsx]

## Sheet: TOC
Fire Research Lab Gas Yield spreadsheet
Worksheet		Description
1	Yields_all	Yields for NMOGs and other species measured for each surrogate from the Fire Research lab experiments.
2	Yields_Summary	Same data as in "Yields_all" with averages and standard deviations emphasized. These data were used in Figure 1 of the main text.
3	Compiled	Same data as in "Yields_Summary" with additional descriptions of NMOGs including PTR-MS sensitivities.

## Sheet: 1_Yields_all
	crib scale		Small																		Large
	crib density		low						medium						high						low					medium					high
	Crib ID		SL1	SL2	SL3	SL4	Avg.	Std. Dev.	SM1	SM2	SM3	SM4	Avg.	Std. Dev.	SH1	SH2	SH3	SH4	Avg.	Std. Dev.	LL1	LL2	LL3	Avg.	Std. Dev.	LM1	LM2	LM3	Avg.	Std. Dev.	LH1	LH2	LH3	Avg.	Std. Dev.		GC	no data	double checked	bad data
Date			2024-06-06	2024-06-10	2024-06-11	2024-06-12			2024-06-07	2024-06-11	2024-06-17	2024-06-17			2024-06-07	2024-06-10	2024-06-11	2024-06-17			2024-06-10	2024-06-18	2024-06-18			2024-06-12	2024-06-12	2024-06-13			2024-06-13	2024-06-14	2024-06-20
Fire Research Lab Values
YCO (kg CO kg fuel-1)			0.044	0.041	0.045		0.043	0.002	0.04	0.041	0.041	0.044	0.042	0.002	0.061	0.06		0.06	0.06	0	0.0363	0.0371	0.038	0.028	0.016			0.0451				0.0519
YCO2 (kg CO2 kg fuel-1)			1.39	1.4	1.38		1.39	0.008	1.37	1.42	1.39	1.38	1.39	0.019	1.24	1.29		1.24	1.257	0.024	1.44	1.41	1.42	1.074	0.606			1.4				1.27
Ysoot (kg soot kg fuel-1)			0.013	0.0128	0.015		0.014	0.001	0.0113	0.0119	0.0111	0.0121	0.012	0	0.0113	0.0095		0.0088	0.01	0.001	0.0107	0.011	0.0107	0.008	0.004			0.014				0.0114
baseline flow (kg s-1)			2.255	2.111	2.198		2.188	0.059	2.122	2.196	2.164	2.18	2.166	0.028	2.146	1.993		2.17	2.103	0.078	3.075	3.064	3.058	2.319	1.294			3.085				3.076
fuel burned (kg)			4.4	4.5	4.4		4.433	0.047	5.7	5.9	5.8	5.9	5.825	0.083	8.5	7.8		8.3	8.2	0.294	20.6	20.8	20.7	15.599	8.836			29.2				36.5
FTIR -- Gas Emission Ratio (mg per kg fuel)
Elemental Formula	Gas	Molecular Weight (g mol-1)	SL1	SL2	SL3	SL4	Avg.	Std. Dev.	SM1	SM2	SM3	SM4	Avg.	Std. Dev.	SH1	SH2	SH3	SH4	Avg.	Std. Dev.	LL1	LL2	LL3	Avg.	Std. Dev.	LM1	LM2	LM3	Avg.	Std. Dev.	LH1	LH2	LH3	Avg.	Std. Dev.
SO2	Sulfur dioxide	64.066	1355.21		3792.01	2019.3	2388.84	1259.73	7919.45	9726.43	6232.55	7610.25	7872.17	1437.3	10544.6	11746		8497.6	10262.7	1642.42	7484.12	6159.99	6235.46	6626.52	743.657	10484.5	8594.96	16731.9	11937.1	4258.52	17191.1	9245.06	17926.8	14787.7	4814.11
HCN	hydrogen cyanide	27.0253	630.144		620.444	316.729	522.439	178.216	402.321	417.923	271.013	365.184	364.11	65.8892	367.356	379.726		196.627	314.57	102.328	406.651	129.128	116.391	217.39	164.029	372.737	254.569	463.773	363.693	104.895	189.129	197.914	330.048	239.03	78.946
HCHO	formaldehyde	30.031	252.761		145.543	97.4895	165.265	79.4919	138.666	178.093			158.379	27.8786	368.762	232.895		106.28	235.979	131.268	173.341			173.341	#DIV/0!	225.183		287.309	256.246	43.9299	383.38	158.628	389.64	310.55	131.605
NO	nitric oxide	30.01	1847.73		2102.52	1081.26	1677.17	531.566	1532.18	2122.69	1709.27	1724.09	1772.06	249.485	1712.78	1726.66		1501.32	1646.92	126.286	1931.67	1332.7	1488.44	1584.27	310.77	1092.33	1039.46		1065.89	37.3819	1524.45	1289.42	1228.74	1347.54	156.188
NO2	nitrogen dioxide	46.0055
CH4	methane	16.04	820.224		759.226	421.482	666.977	214.782	831.959	787.736	720.759	982.961	830.854	111.232	3325.39	3651.99		3158.64	3378.68	250.953	824.871	632.289	710.541	722.567	96.8527	906.466	508.229	1222.04	878.91	357.701	2409.49	1561.19	2385.79	2118.82	483.068
C2H4	Ethene	28.05	822.373		664.501	338.604	608.492	246.7	682.653	661.322	641.503	742.318	681.949	43.613	2015.02	2380.09		2020.43	2138.51	209.231	515.28	385.108	461.882	454.09	65.4348	706.191	364.966	977.968	683.042	307.156	1455.01	1010.26	1495.29	1320.19	269.158
C3H6	Propene	42.081													670.732	875.623		575.368	707.241	153.421						240.648		271.137	255.892	21.5594	660.601	442.41	692.894	598.635	136.255
C2H2	acetylene	26.038	1168.54		988.788	500.316	885.881	345.793	835.144	841.894	795.094	930.669	850.7	57.1739	729.023	872.439		676.13	759.197	101.574	843.142	669.2	677.985	730.109	97.9881	679.256	454.247	1023.75	719.083	286.831	694.179	552.585	783.354	676.706	116.372
C4H6	1,3-butadiene	54.0916	335.247		249.632	144.559	243.146	95.5091	224.402	250.441	198.872	223.207	224.231	21.0643	665.002	739.758		629.521	678.094	56.2726	186.181	136.761	164.768	162.57	24.7833	279.9	162.211	367.132	269.747	102.837	610.3	388.107	644.345	547.584	139.156
C2H6	ethane	30.07													375.951	275.136		329.494	326.86	50.4592						123.313		162.909	143.111	27.9988	500.242	218.521	582.576	433.78	190.911
PTR-MS -- NMOG Emission Ratio (mg per kg fuel)
Ion Formula	m/q (Th)	Non-Methane Organic Gas	SL1	SL2	SL3	SL4	Avg.	Std. Dev.	SM1	SM2	SM3	SM4	Avg.	Std. Dev.	SH1	SH2	SH3	SH4	Avg.	Std. Dev.	LL1	LL2	LL3	Avg.	Std. Dev.	LM1	LM2	LM3	Avg.	Std. Dev.	LH1	LH2	LH3	Avg.	Std. Dev.
C2H4N+	42.0338	acetonitrile	85.2962	108.053	116.399		103.2	13.1	53.2699	62.1315	74.5937	88.8198	69.7	13.4	45.2	100		85.9	77	23.2	62.4056	81.3891	68.5974	55.7	24.2			102.968				118.6
CH2NO+	44.0131	isocyanic acid	0.957771	2.31138	2.21256		1.8	0.6	1.27279	2.08706	2.26952	2.04219	1.9	0.4	0.6	2		2.2	1.6	0.7	1.59561	1.70592	1.52672	1.3	0.5			2.82537				2.3
C2H5O+	45.0335	acetaldehyde	85.9968	96.0762	99.1957		93.8	5.6	77.4943	138.159	149.793	82.2536	111.9	32.4	203.7	229.8		305.5	246.3	43.2	79.3229	88.2936	87.56	70.3	19.5			315.429				292.9
C2H7O+	47.0491	ethanol	0.320805	0.73043	0.666192		0.6	0.2	0.633945	0.683413	0.530561	0.5	0.6	0.1	2.4	1.7		3	2.4	0.5	0.368015	0.565282	0.481722	0.5	0.1			2.06975				2
ClO+	50.9632	dichlorine monoxide	0.166846	0.167459	0.468763		0.3	0.1	0.388494	0.471143	0.271995	0.234849	0.3	0.1	0.3	0.4		0.2	0.3	0.1	0.367653	0.319201	0.332714	0.3	0.1			0.413321				0.4
C3H2N+	52.0182	Propiolonitrile (=propyne nitrile)	1.31585	3.32938	3.56843		2.7	1	1.60778	2.03511	2.53613	2.78437	2.2	0.5	0.6	1.3		1.5	1.1	0.4	1.71663	2.28969	1.77545	1.5	0.8			2.64321				1.2
C3H4N+	54.0338	acrylonitrile	112.144	234.763	219.702		188.9	54.6	103.906	142.391	169.797	188.404	151.1	31.8	78.5	203.3		164.2	148.7	52.1	142.023	154.835	143.478	116.3	45.7			237.76				234.6
C3H6N+	56.0495	Propane nitrile	7.86609	9.34361	9.64792		9	0.8	2.48296	13.36	12.2545	7.11721	8.8	4.3	8.2	30.2		27.3	21.9	9.8	4.77356	6.19729	6.92364	6.9	2.1			21.0101				39.9
C3H5O+	57.0335	acrolein	97.0639	105.721	112.124		105	6.2	73.3713	132.682	144.538	105.453	114	27.4	154.2	226.3		264	214.8	45.6	82.5478	89.1641	94.4944	72.4	19.2			238.766				230.9
C3H7O+	59.0491	acetone	20.1	21.8401	22.5617		21.5	1	15.9004	33.2864	37.4008	22.8209	27.4	8.5	77.3	101.2		128.6	102.4	21	21.0111	25.0207	24.6488	22.3	1.9			81.2457				103.6
C2H5O2+	61.0284	Acetic acid + glycolaldehyde	264.517	242.345	236.543		247.8	12.1	146.11	349.267	340.543	201.279	259.3	87.9	418.5	384.4		562.4	455.1	77.1	247.25	244.35	262.876	189.6	79.5			714.892				711.8
C2ClH4+	62.9996	vinyl chloride	4.24699	5.46255	5.17519		5	0.5	3.62023	6.30019	6.86971	6.21937	5.8	1.3	4.2	9.7		14.7	9.5	4.3	3.00577	4.00821	4.3767	3.8	0.6			39.5738				9.3
C2H7S+	63.0263	dimethyl sulfide	0.0329103	-0.00634358	0.0443311		0	0	0.0116408	0.0611586	0.00996519	0.000194171	0	0	0	0		0.1	0	0	-0.00481466	0.0639762	0.00679614	0	0			0.168316				0
C4H4N+	66.0338	cyanoallene isomers (butadiene nitriles)	2.81805	3.42051	3.93875		3.4	0.5	1.40107	1.83522	2.47913	2.74975	2.1	0.5	0.7	1.5		1.5	1.2	0.4	1.95576	2.58805	2.17492	1.6	0.9			2.80356				1.7
C5H7+	67.0542	cyclopentadiene	40.5154	55.0802	55.5977		50.4	7	49.4224	66.1499	74.536	68.8869	64.7	9.4	97.6	156.9		163.6	139.4	29.7	36.5703	39.5017	45.2955	35.3	4.1			146.266				122.3
C4H6N+	68.0495	pyrrole	39.1837	50.2236	48.9449		46.1	4.9	17.2981	35.7689	37.9422	31.769	30.7	8	26.8	79.9		63.7	56.8	22.2	24.1348	30.4695	29.2517	25.6	3.5			60.5779				88.9
C4H5O+	69.0335	furan	27.8435	32.1766	33.3007		31.1	2.4	21.9691	41.3255	42.9581	31.1819	34.4	8.5	80.2	96.6		122.6	99.8	17.5	31.5593	35.9687	34.1881	28.3	7.9			77.3872				97.8
C5H9+	69.0699	isoprene	10.1854	16.3618	13.4911		13.3	2.5	9.36024	23.7275	21.6344	11.2853	16.5	6.3	27.2	41.7		54.3	41.1	11.1	8.05674	9.4911	10.3709	9.5	1.2			35.731				42.3
C3H4NO+	70.0287	Propynamide isomers	1.91544	3.26157	3.49343		2.9	0.7	1.42427	2.08366	2.44083	2.53468	2.1	0.4	0.9	2.7		2.3	2	0.8	1.84977	2.31126	1.96382	1.7	0.6			3.14267				3
C4H8N+	70.0651	Butyronitrile/dihydropyrrole	0.363949	0.365448	0.382655		0.4	0	0.162469	1.17937	0.911693	0.239932	0.6	0.4	0.7	2.8		2.7	2.1	1	0.189293	0.228245	0.279239	0.5	0.4			2.55575				4.1
C3H3O2+	71.0128	propiolic acid	3.37734	3.41201	4.25598		3.7	0.4	2.98433	4.76023	4.6006	3.64707	4	0.7	5.8	7.7		9	7.5	1.3	2.92196	3.34232	3.13706	2.5	0.9			6.84316				8.8
C4H7O+	71.0491	MVK/methacrolein	28.0434	27.5396	29.249		28.3	0.7	18.9974	40.141	43.7522	29.1056	33	9.7	58.5	75.7		101.4	78.5	17.6	23.077	27.4965	27.4793	22.7	4			82.0842				87.2
C5H11+	71.0855	Pentene & methyl butene	6.04706	9.19131	6.71369		7.3	1.4	4.60407	13.5873	11.5962	4.79635	8.6	4	8.5	11.5		16	12	3.1	4.01299	5.20779	5.54378	4.1	0.9			20.2366				22.4
C3H5O2+	73.0284	methyl glyoxal/acrylic acid	16.363	16.799	18.8056		17.3	1.1	8.19856	23.7228	24.0677	12.493	17.1	6.9	20.1	21.9		30.8	24.3	4.7	13.401	13.1001	14.8301	10.4	4			48.6914				37
C4H9O+	73.0648	methyl ethyl ketone	5.74142	6.94779	5.9699		6.2	0.5	1.75292	10.2095	11.0167	6.43948	7.4	3.7	21.9	26.8		39.1	29.3	7.2	6.61273	8.32567	7.85837	7.4	0.7			24.3813				37.4
C2H4NO2+	74.0237	nitroethene	7.24945	5.55136	7.98436		6.9	1	3.26684	9.84351	18.3419	12.2779	10.9	5.4	2.6	10.8		19.9	11.1	7.1	8.47505	16.5348	18.0473	10.7	4.2			27.7935				29.3
C3ClH4+	74.9996	chloropropyne isomers	0.99051	1.51533	1.53546		1.3	0.3	1.07351	1.53551	1.84359	1.82789	1.6	0.3	0.7	2		1.9	1.5	0.6	0.997595	1.05235	1.0817	0.9	0.2			1.54269				1.2
C3H7O2+	75.0441	hydroxyacetone	85.7043	74.3885	68.8248		76.3	7	48.342	124.699	129.657	66.801	92.4	35.5	166.5	144.7		233.2	181.5	37.6	83.5436	87.8476	94.6461	69.7	22.7			314.092				279.5
C5H2N+	76.0182	C5 nitrile	0.360404	0.58744	0.750908		0.6	0.2	0.368857	0.494265	0.602188	0.604595	0.5	0.1	0.2	0.3		0.4	0.3	0.1	0.322908	0.433793	0.339346	0.3	0.1			0.607532				0.3
C2H6NO2+	76.0393	nitroethane	0.134962	0.175113	0.176279		0.2	0	0.0238279	0.262799	0.236435	0.133817	0.2	0.1	0	0.4		0.3	0.2	0.2	0.166228	0.127912	0.132336	0.2	0			0.550893				0.3
C3ClH6+	77.0153	1-Chloro-1-propene	0.0527315	0.0864718	0.083791		0.1	0	7.50078e-05	0.116826	0.0138828	0.00136047	0	0	0	0.4		0.2	0.2	0.2	0.0146929	0.00530888	0.0072387	0.1	0.1			0.302999				0
C2H5O3+	77.0233	glycolic acid	0.690005	0.421404	0.607577		0.6	0.1	1.78833	0.673143	2.78734	2.70008	2	0.9	1.1	0.7		2.1	1.3	0.6	0.47029	2.71864	2.57437	1.3	1			1.28896				2.4
C6H7+	79.0542	benzene	383.973	647.634	708.397		580	140.8	529.801	563.013	681.215	905.862	670	147.4	798	1409.7		1479.9	1229.2	306.2	509.352	550.552	531.052	455.4	106.8			803.304				955.7
C5H6N+	80.0495	pyridine	12.3541	13.4069	15.4208		13.7	1.3	4.28668	7.93359	9.73546	11.3599	8.3	2.6	3.4	18.9		15.3	12.5	6.6	8.39437	10.108	10.5257	8.4	1.4			14.4944				11.7
C5H5O+	81.0335	C5 oxygenates	19.787	25.1182	28.5142		24.5	3.6	23.7923	39.0902	40.7678	28.8618	33.1	7.1	53.4	56.2		71.5	60.4	8	26.1109	24.7345	25.0974	19.6	8.2			69.7983				81.6
C5H8N+	82.0651	methylpyrolle	1.69035	1.5844	1.75583		1.7	0.1	0.706382	3.34283	3.17326	1.08179	2.1	1.2	3	9		8.8	6.9	2.8	0.873993	0.97526	1.26008	1.5	0.9			10.2597				10.3
C5H7O+	83.0491	methylfurans	56.2466	49.413	48.0702		51.2	3.6	41.7671	75.2488	92.4564	55.1516	66.2	19.3	156.1	175.7		252	194.6	41.4	47.7869	58.9632	58.1826	49.4	7.3			218.207				249.5
C5H10N+	84.0808	pentanenitriles	0.0980795	0.109713	0.0989967		0.1	0	-0.0103674	0.261698	0.223853	0.071268	0.1	0.1	0	0.6		0.7	0.4	0.3	0.0688237	0.0724673	0.076774	0.1	0.1			0.779927				0.9
C4H5S+	85.0107	thiophene	3.55805	5.53321	6.0726		5.1	1.1	18.8366	10.2863	14.6936	34.9052	19.7	9.3	128.9	176.1		233.7	179.6	42.9	8.95581	10.6872	9.76157	20.8	15.6			21.0225				58.4
C4H5O2+	85.0284	2-furanone	23.1985	22.8003	24.01		23.3	0.5	14.5188	35.5679	34.5583	18.1741	25.7	9.5	43.5	39.8		60.8	48	9.2	25.2042	24.7383	25.6625	19.7	7.4			70.8867				67.7
C5H9O+	85.0648	C5 oxygenate (3-methyl-3-butene-2-one + cyclopentanone + isomers)	23.7918	27.6332	24.5618		25.3	1.7	25.3529	39.7003	61.175	27.9812	38.6	14.1	86.2	74.7		114.3	91.7	16.6	15.8478	15.8117	22.405	16.1	0.4			248.555				140.4
C3ClHN+	85.9792	Chlorocyanoacetylene	0.270825	0.60101	0.62046		0.5	0.2	0.372865	0.528755	0.648913	0.548039	0.5	0.1	0.2	0.4		0.4	0.3	0.1	0.271046	0.317726	0.303533	0.2	0.1			0.507608				0.3
C4ClH3+	85.9918	C4 chlorine	0.26909	0.500019	0.53778		0.4	0.1	0.348456	0.500673	0.594914	0.583539	0.5	0.1	0.2	0.4		0.4	0.3	0.1	0.320778	0.356414	0.340727	0.3	0.1			0.519434				0.4
C4H7O2+	87.0441	2,3-butadione	54.8439	51.6827	50.3042		52.3	1.9	35.8675	89.6653	89.7968	46.5007	65.5	24.6	139.5	119.6		185.2	148.1	27.5	57.4039	64.4477	66.8837	49.8	16			200.906				217
C5H11O+	87.0804	C5 oxygenate (3-methyl-2-butanone + 2-methylbutanal+3-methylbutanal+2-pentanone +3-pentanone + pentanal)	1.92943	1.97558	1.77994		1.9	0.1	0.908909	2.89238	3.28762	1.82111	2.2	0.9	6.8	7		12.3	8.7	2.5	2.16624	2.66165	2.62737	2.4	0.2			7.83649				14.3
C3ClH3N+	87.9948	2-Chloroacrylonitrile	1.30523	1.85184	2.04356		1.7	0.3	1.11172	1.48525	2.00353	1.89638	1.6	0.4	0.7	1.4		1.5	1.2	0.4	1.26554	1.57307	1.54627	1.1	0.5			1.915				1.7
C3H6NO2+	88.0393	nitropropene	7.1437	20.0396	20.3022		15.8	6.1	8.96455	21.339	20.8254	15.302	16.6	5	9.1	38.4		33.4	27	12.8	15.7262	18.3127	16.4959	15.6	2.3			46.7737				39
C3ClH2O+	88.9789	Chloropropiolaldehyde	0.311578	0.5326	0.551153		0.5	0.1	0.377216	0.512216	0.626935	0.534407	0.5	0.1	0.3	0.5		0.5	0.4	0.1	0.369822	0.427911	0.438748	0.3	0.1			0.497281				0.5
C3H5O3+	89.0233	pyruvic acid	4.53849	5.14238	6.07705		5.3	0.6	4.48505	7.53416	6.12152	4.12672	5.6	1.4	8.7	9.7		11.6	10	1.2	4.51268	4.33821	4.02046	3.4	1.5			9.74211				12.2
C4H9O2+	89.0597	methyl propanate	15.0248	14.2949	13.1166		14.1	0.8	9.50159	23.7442	24.6612	13.2928	17.8	6.5	35.4	33.9		52.8	40.7	8.6	15.4811	16.935	17.69	13.7	3.6			56.8203				60.4
C3H8NO2+	90.055	nitropropane	48.6861	51.0231	50.3396		50	1	27.7494	33.2885	35.0159	36.5634	33.2	3.3	17.9	50.1		38	35.3	13.3	30.5907	34.1944	29.0472	26	9.1			42.9204				50.7
C3ClH4O+	90.9945	Acryloyl chloride	6.00198	8.14701	8.25193		7.5	1	5.81586	7.84289	10.3069	10.0234	8.5	1.8	5.1	9.2		9.5	7.9	2	6.43944	7.54559	7.63653	5.3	2.4			10.1084				10
C3H7O3+	91.039	lactic acid	7.52813	6.20238	7.26126		7	0.6	4.70036	9.00547	8.65488	4.51942	6.7	2.1	6.4	7.3		11	8.2	2	5.61553	5.3728	5.7153	4.3	1.7			15.0504				13.1
C6H6N+	92.0495	Ethylnylpyrrole	9.60662	10.6874	12.6587		11	1.3	5.47197	7.41952	9.58377	10.554	8.3	2	3.3	8.8		7.9	6.7	2.4	7.23018	9.05674	9.20716	6.2	2.8			9.81228				7.9
C7H9+	93.0699	toluene	81.5038	121.989	118.251		107.2	18.3	74.7307	97.4895	108.246	126.308	101.7	18.7	141	273.4		276.9	230.4	63.3	69.6725	85.3043	80.0429	72.8	9.2			139.073				226.2
C5H4NO+	94.0287	furan carbonitriles	0.273981	0.34732	0.474664		0.4	0.1	0.0416478	0.278559	0.305064	0.337347	0.2	0.1	0	0		0.1	0	0	0.251285	0.304609	0.292209	0.2	0.1			0.278301				0
C6H6O+	94.0413	phenol charge transfer	47.9036	60.9749	73.1847		60.7	10.3	57.7871	81.2195	93.7343	86.6176	79.8	13.5	123.2	221.9		230.8	192	48.8	49.623	57.3388	57.1324	51.9	3.8			124.657				161.4
C2ClH6NO+	95.0132	chloroaminoethanol charge transfer	5.78277	6.03198	6.74714		6.2	0.4	3.79217	9.52206	8.60768	4.77287	6.7	2.4	12.7	13.6		21.9	16.1	4.1	5.98873	7.30927	6.53329	5.8	1.3			20.293				20.4
C6H10N+	96.0808	C2 substituted pyrolles	0.324409	0.200494	0.236345		0.3	0.1	0.0096294	0.775959	0.689351	0.0827545	0.4	0.3	0.1	1.4		1.7	1.1	0.7	0.0842148	0.0446197	0.122097	0.3	0.3			2.91345				2.4
C2Cl2H3+	96.9606	dichloroethylene	0.175351	0.324034	0.274415		0.3	0.1	0.136448	0.37665	0.448726	0.295732	0.3	0.1	0.1	0.4		0.8	0.4	0.3	0.236387	0.281976	0.291801	0.3	0			0.421957				0.5
C5H5O2+	97.0284	furfural	45.8076	43.5506	48.1704		45.8	1.9	28.3287	65.2771	64.1265	40.3211	49.5	15.8	94.7	100.8		152.9	116.1	26.1	46.7341	56.465	53.0258	43.1	12.7			150.531				152.7
C6H9O+	97.0648	C2 substituted furans	19.3721	17.848	17.5034		18.2	0.8	11.9129	32.807	35.0418	18.4985	24.6	9.7	66.4	70.2		106.7	81.1	18.2	20.6653	24.732	25.0892	21.2	2.7			91.3578				122.9
C5H8NO+	98.06	4-methylpentanenitrile	1.69017	2.36453	2.49881		2.2	0.4	1.35765	1.87494	2.15131	2.03564	1.9	0.3	1.6	4.7		3.8	3.4	1.3	1.39342	1.46925	1.56634	1.4	0.1			2.1048				2.9
C5H7S+	99.0263	methylthiophene	0.17415	0.239425	0.267162		0.2	0	0.742491	0.472156	0.359211	1.52726	0.8	0.5	8.5	13.6		16.5	12.9	3.3	0.20332	0.439245	0.445192	1.3	1.4			1.83867				2.7
C5H7O2+	99.0441	2-furanmethanol	34.4038	30.9519	32.762		32.7	1.4	24.3527	56.2657	53.3879	28.8399	40.7	14.2	90.2	72.5		103.3	88.7	12.6	37.4281	36.606	37.7494	28.9	11.5			135.187				140.6
C6H11O+	99.0804	Methyl cyclopentanone + cyclohexanone	3.04795	2.63292	2.7834		2.8	0.2	1.23476	4.0055	5.06003	2.08695	3.1	1.5	5.1	5.5		9.9	6.8	2.2	2.04406	2.52092	2.54828	2.3	0.2			11.7773				12.2
C7H15+	99.1168	heptene	0.106502	0.183125	0.162465		0.2	0	0.0625965	0.313992	0.272073	0.0871234	0.2	0.1	0	0.1		0.2	0.1	0.1	0.0844927	0.117986	0.125652	0.1	0			0.387211				0.5
C4H6NO2+	100.039	Succinimide	0.144453	0.214521	0.290297		0.2	0.1	0.0801208	0.337649	0.202267	0.156339	0.2	0.1	0	0.6		0.4	0.3	0.2	0.214017	0.225735	0.215833	0.2	0			0.378431				0.4
C5ClH6+	101.015	Chlorocyclopentadiene isomers	4.2988	6.54223	6.63391		5.8	1.1	3.98166	4.89339	6.3671	8.02946	5.8	1.5	1.8	5.8		4.2	3.9	1.6	4.63782	5.30959	4.90565	3.8	1.6			7.25068				2.5
C4H5O3+	101.023	Dihydro furandione	2.00976	2.16795	2.50194		2.2	0.2	2.21118	4.19518	2.81853	1.23533	2.6	1.1	5.3	4.6		5.9	5.3	0.5	2.44175	2.23688	1.95738	1.7	0.9			5.14451				7.7
C5H9O2+	101.06	methylmethacrylate	27.6453	29.2133	24.1186		27	2.1	18.7548	41.0661	38.206	23.8491	30.5	9.4	56.9	54.6		73.7	61.7	8.5	20.4632	22.7912	23.9118	17.3	6.3			84.3327				92.9
C6H13O+	101.096	hexanal + hexanones	1.90798	1.96033	2.04196		2	0.1	0.474376	2.96128	3.25892	1.38757	2	1.1	1.9	2.8		6.4	3.7	1.9	1.45814	1.77626	1.90226	1.7	0.2			6.94339				7.9
C4H7O3+	103.039	acetic anhydride	23.2815	25.3888	27.5117		25.4	1.7	14.4725	36.4875	33.2312	21.5725	26.4	8.9	47.8	41.9		61.7	50.5	8.3	23.8297	26.3684	26.581	19.5	8			59.8205				66.8
C8H7+	103.054	phenylacetylene	235.108	297.394	373.866		302.1	56.7	157.315	183.52	236.031	289.317	216.5	50.7	87.5	163		169.1	139.9	37.1	193.43	257.837	203.2	162.8	92.7			267.822				166.3
C7H6N+	104.049	benzonitrile	98.2657	100.542	135.228		111.3	16.9	75.262	81.2895	103.528	138.707	99.7	24.9	60.5	109		117.3	95.6	25	84.4823	111.834	103.255	73.8	36.2			124.606				115.7
C8H9+	105.07	styrene	222.497	354.47	371.42		316.1	66.6	168.101	274.833	296.48	292.542	258	52.5	231.6	594.7		507.7	444.7	154.8	204.721	245.36	234.24	201.6	37			457.959				610.9
C5H4N3+	106.04	cyanopyrazine	0.432635	0.661095	0.763715		0.6	0.1	0.508871	0.665307	0.738012	0.746876	0.7	0.1	0.4	1.1		1	0.8	0.3	0.461124	0.536431	0.504685	0.4	0.1			0.709995				1
C7H8N+	106.065	vinyl pyridine	1.75979	2.09087	2.4952		2.1	0.3	-0.00553381	1.45541	0.906354	0.639685	0.7	0.5	0	2.8		0.6	1.1	1.2	1.15155	1.80225	1.56734	1.4	0.3			5.5705				1
C7H7O+	107.049	benzaldehyde	78.7741	80.8163	94.9899		84.9	7.2	59.0211	83.7621	95.4285	93.4406	82.9	14.5	68.3	129.3		124.1	107.2	27.6	64.5896	82.5662	77.1419	58.3	22.9			114.794				150
C8H11+	107.086	Xylenes + Ethylbenzene	6.51019	20.5569	11.8833		13	5.8	15.4909	32.9355	30.4619	21.0266	25	7.1	44	72.6		86.4	67.7	17.7	11.2414	12.1841	13.1253	13.7	2.8			43.3577				72.3
C6H5O2+	109.028	benzoquinone	5.95569	10.5298	12.8804		9.8	2.9	10.5203	17.3555	18.1934	12.4975	14.6	3.2	19.6	21.5		26.5	22.5	2.9	13.7194	16.0575	16.2318	10.9	5.7			18.2951				34.9
C7H9O+	109.065	furans + phenols + others	11.8479	10.1851	12.4452		11.5	1	11.1658	23.1548	22.5018	14.6522	17.9	5.1	59.4	83.1		94.7	79.1	14.7	12.8086	14.9023	16.1164	14.1	0.9			60.5447				83.5
C5H4NS+	110.006	thiophenecarbonitrile	0.459906	0.542637	0.697124		0.6	0.1	0.511744	0.553648	0.596668	1.23106	0.7	0.3	3.2	4.3		5.8	4.4	1.1	0.666012	0.937941	0.679998	0.9	0.2			1.99166				2.9
C6H7O2+	111.044	methyl furfural	22.4003	20.1827	21.8105		21.5	0.9	17.3522	37.2876	37.1621	21.4312	28.3	9	85.7	72.1		108	88.6	14.8	27.2602	32.2425	30.8049	24.8	7.3			104.652				138.9
C7H11O+	111.08	furans + phenols + others	3.84804	3.41835	3.37433		3.5	0.2	2.30214	6.66171	6.9189	3.50649	4.8	2	14.2	13.2		21.2	16.2	3.6	4.17852	4.96363	5.11542	4.2	0.6			19.4394				28.1
C6H10NO+	112.076	2-Acetyl-1-pyrroline	0.48359	0.625759	0.576084		0.6	0.1	0.107813	0.764414	0.767767	0.341814	0.5	0.3	0.1	2.5		1.6	1.4	1	0.278351	0.259943	0.35398	0.5	0.3			1.32258				1.4
C2ClH6O3+	113	Ethyl Chlorate	0.466006	0.830438	0.701312		0.7	0.2	1.05009	1.18096	1.14603	1.4855	1.2	0.2	4.2	6.3		6	5.5	0.9	0.756459	1.13177	0.902359	0.9	0.2			1.80212				4
C6ClH6+	113.015	chlorobenzene	7.31225	13.6601	15.1259		12	3.4	8.85689	11.7818	13.7614	17.0842	12.9	3	8.9	23.1		19.7	17.2	6.1	10.4419	11.2236	10.5434	9.3	2.3			14.4537				12.9
C5H5O3+	113.023	furanoic acid	6.54132	4.05166	4.4666		5	1.1	3.63043	6.22532	6.9893	4.04075	5.2	1.4	10.5	6.7		12.1	9.8	2.3	4.34946	5.59537	5.3421	4.1	1.4			12.5475				16.5
C6H9O2+	113.06	2-hydroxy-3-methyl-2-cyclopenten-1-one	16.1501	12.2874	12.7893		13.7	1.7	11.3999	25.0457	24.5904	13.487	18.6	6.2	52.1	42.6		59.6	51.4	7	17.7613	18.832	19.463	14.5	5.3			72.2191				89.9
C8H17+	113.132	octene	0.652302	0.835157	0.690763		0.7	0.1	0.562099	1.49477	1.07244	0.573206	0.9	0.4	0.7	1.2		1.1	1	0.2	0.335497	0.520247	0.498971	0.4	0.1			2.1405				2.5
C5H8NO2+	114.055	ethyl cyanoacetate + Piperidinediones	1.313	1.36076	1.29184		1.3	0	1.0147	1.74487	2.53197	1.36142	1.7	0.6	2.5	3.2		4.4	3.4	0.8	0.891777	1.03742	1.2085	0.9	0.1			8.12609				5
C7H15O+	115.112	heptanal + heptanone + others	4.45565	5.82549	5.66406		5.3	0.6	2.22382	7.6269	7.72674	3.7116	5.3	2.4	3.6	1.3		10.9	5.3	4.1	3.42482	4.3281	4.31368	4	0.4			9.82787				13.9
CCl3+	116.906	carbon tetrachloride	1.13702	2.14428	1.90399		1.7	0.4	1.5849	2.15853	2.33729	1.70453	1.9	0.3	0.8	1.3		1.5	1.2	0.3	0.693923	0.669548	0.741721	0.6	0.2			1.01834				0.9
C5H9O3+	117.055	C5 oxygenates	9.58192	7.78086	7.95406		8.4	0.8	4.7058	12.2605	11.7287	4.84432	8.4	3.6	39.9	10.4		28.2	26.2	12.1	8.42148	13.3406	9.5417	11.3	2.1			27.5086				37.1
C9H9+	117.07	indene	93.2127	97.4628	129.127		106.6	16	91.615	95.0511	99.1928	121.219	101.8	11.5	102.9	201.1		188.3	164.1	43.6	86.1171	102.45	99.4029	77.4	24.8			138.441				163.7
C8H8N+	118.065	benzyl nitrile + others	10.5205	7.88743	12.1866		10.2	1.8	4.99439	5.92598	7.22188	9.18642	6.8	1.6	4.8	10.6		9.5	8.3	2.5	7.15179	9.80573	8.66631	6.5	3			12.0144				14.1
C5H12NO2+	118.086	amino acid	0.881639	0.783315	1.09126		0.9	0.1	0.0527047	1.24237	0.968882	0.704932	0.7	0.4	0.5	2.6		2.8	2	1	0.462561	0.609272	0.669073	0.7	0.2			1.81805				2.4
C4ClH4O2+	118.989	chlorodioxin?	0.635001	1.09042	1.07794		0.9	0.2	0.698326	1.02527	1.51749	1.01634	1.1	0.3	0.8	1.3		2.2	1.4	0.6	0.741485	1.0741	1.14631	0.8	0.2			0.990674				1.5
C8H7O+	119.049	benzofuran	24.5135	26.5173	33.0787		28	3.7	26.762	32.5524	34.6724	37.1116	32.8	3.8	49.2	88.8		84.4	74.1	17.7	25.0784	30.3328	29.4707	24.4	5.2			41.9762				58.7
C9H11+	119.086	methyl styrene + propylbenzene +indane	37.2619	41.6281	43.9228		40.9	2.8	27.9494	59.5971	50.4543	37.3217	43.8	12.1	72.6	174.3		155.5	134.1	44.2	23.3515	27.8274	29.9833	31.8	9			102.697				164.9
C7H6NO+	120.044	benzocyanate	2.16581	1.56586	2.49362		2.1	0.4	2.13418	2.74107	2.45283	2.43008	2.4	0.2	2.3	4.3		3	3.2	0.8	2.52981	2.66461	2.69643	2	0.8			1.88202				4.4
C8H9O+	121.065	acetophenone + tolualdehyde	27.072	22.7874	30.2548		26.7	3.1	18.714	31.4048	30.8446	25.4635	26.6	5.1	42.2	71.1		65.3	59.5	12.5	19.481	24.8207	23.7711	18.9	5			49.7732				76.8
C9H13+	121.101	Trimethylbenzene isomers	2.16724	3.94686	3.75526		3.3	0.8	2.17285	6.89431	6.38207	2.69065	4.5	2.1	5.5	7.9		10.4	7.9	2	1.91495	2.42082	2.40289	2.1	0.2			7.98565				11.6
C7H7O2+	123.044	2-hydroxybenzaldehyde	47.6895	17.493	35.2884		33.5	12.4	18.6063	38.258	35.4458	18.1129	27.6	9.3	35.3	48.9		50.5	44.9	6.8	22.7172	23.3284	24.5918	17.6	7.7			136.574				129.1
C8H11O+	123.08	C2 Phenols	9.61584	5.24841	8.69717		7.9	1.9	6.21042	20.1799	16.3863	7.38396	12.5	5.9	61.5	68.5		81.3	70.4	8.2	12.2009	14.566	15.6973	11.7	2.6			70.6752				101.1
C3Cl2H3O+	124.956	3,3-Dichloro-2-propenal	0.396245	0.634423	0.609993		0.5	0.1	0.470648	0.607982	0.770145	0.617372	0.6	0.1	0.4	0.7		0.9	0.7	0.2	0.397369	0.435799	0.458935	0.3	0.1			0.547978				0.7
C6H5O3+	125.023	hydroxybenzoquinone	2.53837	2.42026	4.12526		3	0.8	3.12272	6.5776	3.88854	1.82925	3.9	1.7	12.2	8.9		11.5	10.9	1.4	4.87034	5.12788	4.78546	3.8	1.7			9.38867				19.3
C7H9O2+	125.06	guaiacol	43.6124	49.766	53.6123		49	4.1	44.8599	75.836	74.9106	55.0206	62.7	13.2	117.3	125.4		156.2	133	16.8	52.6451	57.8355	60.1549	42.4	18.2			129.124				189
C7ClH7+	126.023	benzyl chloride CT	1.36648	1.04277	1.3408		1.3	0.1	0.901317	1.76205	1.82345	1.28157	1.4	0.4	3	2.7		3.9	3.2	0.5	1.09726	1.4382	1.35665	1	0.4			3.13702				4.1
C6H7O3+	127.039	hydroxymethylfurfural	9.76457	8.14472	10.8221		9.6	1.1	9.29113	15.1045	14.5457	9.23094	12	2.8	27.3	17.9		26.4	23.9	4.2	10.4355	12.7428	11.9604	9.1	3.6			22.4987				33.8
C6ClH6O+	129.01	chlorohexadieneone	15.6425	19.3519	21.6368		18.9	2.5	18.6691	22.8237	24.5611	22.9362	22.2	2.2	14	29		25.7	22.9	6.4	20.8471	23.5104	23.7499	16.9	7.5			26.6655				30.5
C10H9+	129.07	napthalene	148.507	35.1841	196.505		126.7	67.6	187.21	146.392	86.2683	75.0674	123.7	45.6	203.8	306.9		245.6	252.1	42.3	207.273	260.716	249.518	170.1	93			194.693				350.2
C8H17O+	129.127	octanal + octanones + octenols	0.888378	0.721529	0.960681		0.9	0.1	0.0312684	1.13963	1.03182	0.494262	0.7	0.4	0.2	0.3		1.1	0.5	0.4	1.08383	1.37545	1.31461	1	0.4			1.68907				2
C9H8N+	130.065	Quinoline	19.9928	4.80636	19.7035		14.8	7.1	10.4429	12.0965	7.66006	7.87241	9.5	1.8	11.9	27		18	19	6.2	16.3481	21.8496	19.2596	14.8	6.5			25.6623				39.1
C9H7O+	131.049	Phenylpropynal isomers	35.2695	18.7094	50.7734		34.9	13.1	42.1501	45.1383	34.6979	31.2805	38.3	5.6	41.8	65.7		55.9	54.5	9.8	50.2346	61.8689	57.8924	40.6	22.3			54.7474				71
C10H11+	131.086	Dihydronaphthalene	11.8622	5.94444	13.0836		10.3	3.1	12.0989	19.59	11.8811	7.9958	12.9	4.2	31	59.7		45.3	45.3	11.7	9.67303	10.8122	11.9766	10.7	0.8			40.4758				53.4
C9H10N+	132.081	methylindole + Methyl benzeneacetonitrile	1.34165	0.537346	1.17622		1	0.3	0.451181	1.84129	1.09895	0.513197	1	0.6	1.4	4.2		3.4	3	1.2	0.715006	0.883143	0.932558	0.9	0.2			7.12974				7.4
C4ClH8N3+	133.04	no ID	1.36563	1.3609	1.86829		1.5	0.2	1.30215	1.27576	1.30003	1.78653	1.4	0.2	1.1	1.5		2.1	1.6	0.4	1.10464	1.34589	1.22653	1	0.4			1.51536				2.1
C9H9O+	133.065	methylbenzofurans	10.1289	3.68708	8.91719		7.6	2.8	8.46192	12.4531	8.27261	5.63393	8.7	2.4	30.1	49.2		41.2	40.2	7.8	9.44483	11.4989	11.8066	9.6	1.5			24.4647				43
C10H13+	133.101	Methyl propenyl benzene + ethtyl styrene	3.75218	2.80937	4.3754		3.6	0.6	3.42579	8.31005	5.22046	2.75718	4.9	2.2	11.9	23.2		19.9	18.3	4.7	2.34104	2.61128	2.8875	3.2	1.1			16.6656				21.5
C5Cl2H5+	134.976	3-Dichlorocyclopentadiene	1.8391	2.81284	2.76733		2.5	0.4	2.17139	2.53407	3.21874	3.42969	2.8	0.5	1.1	2.3		2.2	1.9	0.5	1.96954	2.15694	2.13056	1.5	0.7			2.19588				1.6
C8H7S+	135.026	benzothiophene	7.50218	2.11167	9.95018		6.5	3.3	9.46691	8.08915	1.8239	3.65803	5.8	3.1	43.5	57.3		36.3	45.7	8.7	16.5728	21.5473	16.2274	15.6	5.3			25.9879				77.3
C8H7O2+	135.044	Terephthalaldehyde	3.14522	1.20606	3.55798		2.6	1	3.48313	4.59913	1.78025	1.01172	2.7	1.4	6.8	10.7		6	7.8	2.1	4.55914	5.57233	5.11403	4.1	1.5			6.306				13.7
C9H11O+	135.08	methyl acetophenone	3.88712	2.17237	3.64394		3.2	0.8	2.45873	6.05248	4.67655	2.13555	3.8	1.6	10.8	16.1		13.9	13.6	2.2	2.68775	3.32642	3.50662	2.7	0.5			12.8688				21.4
C10H15+	135.117	C10 aromatic	3.66505	3.8806	5.4364		4.3	0.8	2.32769	8.15328	6.43205	2.42275	4.8	2.5	5.4	8.3		8.7	7.5	1.5	2.15283	2.82592	2.74148	2.2	0.5			10.1609				14.1
C8ClH6+	137.015	1-Chloro-3-ethynylbenzene	2.19816	2.62361	3.79754		2.9	0.7	2.33551	3.02375	3.03825	3.13786	2.9	0.3	1.4	2.7		2.3	2.1	0.5	2.63884	2.89987	2.6228	2	1.1			4.22487				2.5
C8H9O2+	137.06	Methyl benzoic acid	6.8792	2.648	4.6959		4.7	1.7	4.15695	10.0991	8.63861	3.14589	6.5	2.9	19.4	18.7		22.3	20.1	1.6	5.91201	7.25179	7.35934	4.9	2.4			23.9355				36.8
C9H13O+	137.096	C9 oxygenate	2.52035	0.915902	2.02382		1.8	0.7	1.4112	4.87732	3.02275	1.16155	2.6	1.5	15.9	14.7		15.9	15.5	0.6	3.37563	4.01903	4.21597	2.7	1.5			19.828				30.7
C10H17+	137.132	monoterpenes	16.4175	11.9442	23.0533		17.1	4.6	4.67788	27.4615	15.6162	14.8847	15.7	8.1	17	24.9		24.6	22.2	3.7	6.46576	9.21978	6.93488	6.5	2.3			29.1525				24.7
C7ClH4O+	138.995	no ID	0.951779	0.448254	1.33552		0.9	0.4	1.14509	1.3474	0.765666	0.507538	0.9	0.3	0.7	1.4		1.1	1.1	0.3	1.29226	1.48835	1.39622	1	0.5			1.09056				1.6
C8ClH8+	139.031	chlorostyrene	1.0281	1.21965	1.69234		1.3	0.3	0.93095	1.52772	0.873763	1.08323	1.1	0.3	1.4	4.8		2.1	2.8	1.5	1.37119	1.24705	1.1934	1.4	0.1			2.15624				2.9
C7H7O3+	139.039	C7 oxygenates	3.0791	2.62606	3.5881		3.1	0.4	2.50576	5.58085	4.43415	1.98748	3.6	1.5	9.2	7		8.7	8.3	0.9	3.717	5.23047	4.75383	3.3	1.8			10.5171				17.4
C9H15O+	139.112	C9 oxygenate	1.92337	1.62648	1.9089		1.8	0.1	0.521704	2.85076	2.83327	1.33415	1.9	1	2.5	4.6		7.3	4.8	2	1.74831	1.91141	1.84175	1.9	0.1			7.41739				11.3
C7ClH6O+	141.01	chlorobenzaldehyde	1.34327	1.0706	1.72389		1.4	0.3	1.34044	1.56293	1.38899	1.36457	1.4	0.1	1.3	2.3		1.6	1.7	0.4	1.70911	1.93638	1.81771	1.3	0.7			1.75825				2.2
C9H17O+	141.127	nonenal	0.995716	0.841517	0.75279		0.9	0.1	0.344521	1.01421	0.952986	0.401498	0.7	0.3	0.4	0.2		1	0.5	0.3	0.443485	0.572233	0.527284	0.4	0.1			1.39522				1.9
C10H21+	141.164	decene	0.355159	0.540437	0.502495		0.5	0.1	0.241377	0.930844	0.82995	0.263579	0.6	0.3	0.2	0.3		0.6	0.4	0.2	0.225744	0.367299	0.349768	0.3	0.1			0.949881				1.3
C3Cl3H2+	142.922	chloropropyne	0.385696	0.673057	0.610569		0.6	0.1	0.491821	0.638464	0.725785	0.545705	0.6	0.1	0.4	0.7		0.7	0.6	0.1	0.304815	0.311078	0.328652	0.2	0.1			0.385859				0.5
C11H11+	143.086	methylnapthalene	7.31706	0.513793	6.54098		4.8	3	9.50233	8.34718	1.22846	1.12552	5.1	3.9	26.6	44.3		13.1	28	12.8	15.7308	19.7746	19.2675	16.1	2.9			20.4872				67.5
C9H19O+	143.143	nonanal	3.575	5.41168	3.97376		4.3	0.8	1.52791	4.59255	4.70441	1.70042	3.1	1.5	1.2	-0.6		3.9	1.5	1.8	2.40033	2.67166	2.07278	2.3	0.4			4.28359				5.8
C10H10N+	144.081	napthylamine	2.82989	0.46291	2.2256		1.8	1	1.00229	2.80512	0.974209	0.577081	1.3	0.9	2.7	8.5		4.1	5.1	2.5	2.01408	2.5379	2.56305	2.4	0.2			10.9711				16.8
C6ClH6O2+	145.005	chlorocatechol	0.921738	0.6608	1.63223		1.1	0.4	0.763911	2.37457	1.55373	0.756988	1.4	0.7	2.2	3.4		3	2.9	0.5	0.978975	1.58638	1.77449	1	0.4			4.59529				5.2
C6H9O4+	145.05	no ID	4.91643	3.36175	4.53765		4.3	0.7	4.26968	6.76799	4.72161	2.50981	4.6	1.5	31.6	6.7		11.4	16.6	10.8	4.29017	4.67503	3.93765	6.6	3			9.6352				17.9
C10H9O+	145.065	ethynl benzofuran	6.20099	1.289	6.23027		4.6	2.3	6.56053	7.11237	2.92363	2.29552	4.7	2.1	16.3	25.3		13.5	18.4	5	7.96511	10.0125	9.52698	7.7	2.1			14.2398				28.3
C7H13O3+	145.086	C7 oxygenates	1.73664	0.990977	1.18556		1.3	0.3	0.376331	2.61335	2.2937	0.946682	1.6	0.9	1.9	4.3		5.4	3.9	1.5	1.42623	1.78539	1.7713	1.6	0.2			8.91486				11.4
C11H13+	145.101	ethylindene	2.6816	0.708754	2.25143		1.9	0.8	2.34428	5.76408	1.94783	0.710321	2.7	1.9	10.3	19.2		10.2	13.2	4.2	2.01636	2.43621	2.6939	2.9	0.9			17.779				25.2
C10H12N+	146.096	phenylnitrile	9.92605	1.48937	4.69463		5.4	3.5	1.7088	24.036	5.36534	0.190353	7.8	9.5	16.4	52.4		32	33.6	14.7	2.84229	3.42696	4.47674	7	5.5			122.522				168.1
C6Cl2H5+	146.976	dichlorobenzene	0.707027	1.08016	1.26429		1	0.2	0.929204	1.20868	1.34584	1.27213	1.2	0.2	0.7	1.6		1.4	1.2	0.4	0.867704	0.938822	0.936655	0.7	0.2			1.08523				1.3
C9H7O2+	147.044	Phenylpropiolic acid	5.56601	0.610972	3.66868		3.3	2	5.31921	4.89	1.89804	1.18786	3.3	1.8	9.4	13.4		6.3	9.7	2.9	8.00646	9.4759	8.55716	6.8	2.8			7.18794				22
C7ClH12O+	147.057	no ID	4.82165	2.19004	5.01792		4	1.3	3.83944	4.0931	1.52806	1.3409	2.7	1.3	2.7	5.9		3.7	4.1	1.3	3.94973	4.74555	4.51317	3.3	1.5			2.88753				5.1
C10H11O+	147.08	Benzylideneacetone	3.15739	0.76316	2.64612		2.2	1	2.15738	4.59547	2.09079	1.16627	2.5	1.3	16.2	21.8		15.3	17.8	2.9	3.7409	4.7205	4.72051	3.8	0.7			15.0034				29.4
C11H15+	147.117	C11 aromatic	2.09788	0.918398	2.37965		1.8	0.6	1.72944	4.88698	2.24611	0.73661	2.4	1.5	4.8	9.8		6.7	7.1	2.1	1.26195	1.60842	1.59915	1.7	0.3			9.60764				13.2
C5Cl2H3O+	148.956	no ID	0.965627	1.53225	1.42757		1.3	0.2	1.39873	1.53622	1.26686	1.01936	1.3	0.2	0.7	1.1		0.9	0.9	0.2	0.965588	0.947996	0.909556	0.7	0.4			0.66213				0.7
C5ClH6O3+	149	no ID	0.36134	0.783003	0.880279		0.7	0.2	0.622066	0.988065	1.01159	0.739016	0.8	0.2	0.4	1		1	0.8	0.3	0.733119	0.781089	0.818272	0.6	0.2			0.774446				0.7
C8H5O3+	149.023	Phthalic anhydride	2.84745	0.876361	2.70083		2.1	0.9	2.95138	3.53579	1.4056	0.980393	2.2	1.1	5.4	7.8		4.2	5.8	1.5	4.17457	4.71506	4.45343	3.5	1.4			6.36029				13.7
C11H17+	149.132	pentylbenzene	1.83702	1.40634	2.56004		1.9	0.5	1.21359	4.03621	2.86604	0.895562	2.3	1.3	2.3	4		3.4	3.2	0.7	0.972368	1.36674	1.26446	1	0.3			5.51833				8.3
C8H8NO2+	150.055	Hydroxymandelonitrile	3.23886	1.11838	3.62613		2.7	1.1	2.93092	2.96206	1.25901	0.728476	2	1	2.7	4.4		3.3	3.5	0.7	3.41335	4.03603	3.2844	2.7	1.4			2.94162				5.9
C9ClH8+	151.031	chloroindene	3.63576	0.871569	3.46924		2.7	1.3	3.03247	3.40747	1.71294	1.14724	2.3	0.9	3.6	5.1		3.5	4.1	0.7	4.30393	5.1492	4.74264	3.4	1.9			4.84002				8
C9H11O2+	151.075	phenoxyacetone	3.18182	1.29626	2.56557		2.3	0.8	2.84532	5.67723	2.83729	1.08746	3.1	1.6	18.6	13.8		12.4	14.9	2.7	3.97166	5.12715	4.70916	3.9	1			14.9364				28
C10H15O+	151.112	carvone	1.35548	0.682245	1.11171		1	0.3	0.593794	1.90661	1.2086	0.605649	1.1	0.5	4.7	4.4		4.3	4.5	0.2	1.2737	1.54244	1.57397	1	0.6			7.24571				11.3
C11H19+	151.148	Methylenebornane	0.846904	0.839201	1.19591		1	0.2	0.475539	1.86768	1.41692	0.503901	1.1	0.6	0.4	1		1.2	0.9	0.3	0.446115	0.642807	0.567377	0.5	0.1			2.11929				3.2
C8ClH5O+	152.002	no ID	0.132548	0.0960417	0.234487		0.2	0.1	0.201947	0.246221	0.154125	0.10854	0.2	0.1	0.2	0.3		0.2	0.2	0	0.212552	0.236316	0.219034	0.1	0.1			0.233784				0.3
C8ClH6O+	153.01	chlorobenzofuran	0.912341	0.511605	1.3122		0.9	0.3	1.0721	1.29577	0.886895	0.600463	1	0.3	0.7	1.7		1.3	1.2	0.4	1.35755	1.59276	1.50721	1.1	0.5			1.26752				1.4
C9H13O2+	153.091	isopropoxyphenol	4.2527	1.23048	3.12505		2.9	1.2	2.98984	7.58166	3.93978	1.5163	4	2.2	27.9	17.2		18.7	21.3	4.7	7.81118	9.38243	9.77412	7.3	1.9			25.2006				52.3
C10H17O+	153.127	camphor	1.43313	1.07685	1.61335		1.4	0.2	0.608946	2.1307	1.62623	0.888346	1.3	0.6	1.5	2.5		3.2	2.4	0.7	1.08815	1.1781	1.12976	1	0.2			4.5922				5.6
C11H21+	153.164	undecyne	0.363751	0.471158	0.571849		0.5	0.1	0.19195	0.931972	0.815111	0.230917	0.5	0.3	0	0.2		0.4	0.2	0.2	0.250162	0.350772	0.320691	0.3	0.1			0.834086				1.2
C4Cl2H6NO+	153.982	no ID	0.163083	0.277381	0.243292		0.2	0	0.152981	0.214398	0.248924	0.181408	0.2	0	0.1	0.2		0.2	0.2	0	0.146142	0.158924	0.164574	0.1	0.1			0.148443				0.2
C4Cl3H2+	154.922	no ID	0.330354	0.534751	0.538491		0.5	0.1	0.497407	0.662289	0.693684	0.532842	0.6	0.1	0.3	0.5		0.5	0.4	0.1	0.265198	0.258475	0.276505	0.2	0.1			0.434695				0.5
C7H7O4+	155.034	dihydroxybenzoic acid	1.60986	1.21293	1.86817		1.6	0.3	1.67084	2.44667	2.06589	1.22308	1.9	0.5	2.9	3.7		3.5	3.4	0.3	2.01383	2.24351	2.21944	1.5	0.9			3.18985				5.6
C12H11+	155.086	C12 aromatic	2.86653	0.225185	3.13808		2.1	1.3	3.97063	2.50785	2.29445	1.72912	2.6	0.8	8.2	10.1		4.7	7.7	2.2	10.7484	16.4711	13.0203	9.8	5.9			5.57134				36.8
C10H19O+	155.143	monoterpene alcohol	0.964675	0.696715	0.968113		0.9	0.1	0.33421	1.33756	1.1784	0.427097	0.8	0.4	0.4	0.3		1.1	0.6	0.4	0.460787	0.671272	0.581235	0.5	0.1			1.5115				2.3
C11H23+	155.179	undecene	0.456007	0.496745	0.66179		0.5	0.1	0.236859	0.970101	0.816017	0.251885	0.6	0.3	0.2	0.5		0.7	0.5	0.2	0.220969	0.373148	0.349283	0.3	0.1			0.975119				1.3
C7ClH7NO+	156.021	chlorobenzamide	2.1056	2.1045	3.48109		2.6	0.6	2.12002	2.5595	2.45623	2.20326	2.3	0.2	1.5	2.8		2.7	2.3	0.6	2.10901	2.68877	2.53547	1.8	0.9			2.34413				2.5
C3Cl3O+	156.901	no ID	0.223472	0.472558	0.461215		0.4	0.1	0.299071	0.458956	0.526083	0.373859	0.4	0.1	0.1	0.3		0.3	0.2	0.1	0.175631	0.180131	0.192679	0.2	0			0.242756				0.2
CClH2N2O5+	156.965	no ID	0.13408	0.244173	0.156875		0.2	0	0.156653	0.152937	0.130909	0.0652099	0.1	0	0.1	0.1		0.1	0.1	0	0.0791956	0.0455731	0.0514952	0	0			0.0670331				0.1
C7ClH6O2+	157.005	chlorobenzoic acid	0.536696	0.31634	0.72191		0.5	0.2	0.723871	0.937248	0.725594	0.335183	0.7	0.2	1.1	1.8		1.7	1.5	0.3	0.852859	1.08825	0.908154	0.7	0.3			0.765552				2.3
C10H21O+	157.159	C10 oxygenate	1.10651	0.952251	1.27146		1.1	0.1	0.598723	1.55003	1.3058	0.466514	1	0.5	0.3	-0.1		1.1	0.4	0.5	0.621372	0.874325	0.677742	0.7	0.2			1.2593				2.1
C11H12N+	158.096	napthylmethylamine	3.60682	0.496822	1.78417		2	1.3	0.453459	6.20036	1.893	0.416852	2.2	2.4	3.3	7.2		4.5	5	1.6	0.958928	1.16577	1.64404	1.2	0.3			39.2106				41.5
C10H10NO+	160.076	no ID	7.36335	0.398351	7.90175		5.2	3.4	6.12242	4.92869	0.718305	0.39007	3	2.5	4	11.2		5.3	6.8	3.1	10.4899	13.7114	10.5237	9.1	4.4			5.70786				17.3
C11H14N+	160.112	no ID	0.422928	0.0665295	0.181444		0.2	0.1	-0.00337978	1.08736	0.274805	0.0595641	0.4	0.4	0.5	2.3		1.6	1.5	0.7	0.215061	0.122461	0.172601	0.3	0.3			6.58928				11
C6ClH6O3+	161	perchlorobenzene	0.513269	0.939778	1.07598		0.8	0.2	1.04819	1.2183	0.948082	0.641766	1	0.2	0.7	1.4		1.3	1.1	0.3	0.958055	1.0059	0.994152	0.8	0.3			0.43824				1.2
C5H7NO5+	161.032	no ID	1.21141	0.281759	1.2102		0.9	0.4	0.797787	1.62185	1.34567	0.495177	1.1	0.4	0.9	2.5		1.7	1.7	0.7	1.58083	1.66239	2.37112	1.3	0.4			2.28297				3.3
C12H17+	161.132	C12 aromatic	0.905192	0.286642	0.976544		0.7	0.3	0.664065	1.95625	0.744847	0.209038	0.9	0.6	1.8	3.7		1.9	2.5	0.9	0.610913	0.830071	0.747972	0.8	0.1			4.32357				7.1
C6Cl2H4O+	161.963	no ID	0.394768	0.242184	0.586144		0.4	0.1	0.658869	0.779422	0.447846	0.252857	0.5	0.2	0.4	0.8		0.7	0.6	0.2	0.624093	0.693414	0.732212	0.5	0.2			0.724646				0.8
C9H8NO2+	162.055	no ID	1.35952	0.203265	1.62553		1.1	0.6	1.36185	1.32668	0.534349	0.287573	0.9	0.5	1.1	2.1		1.6	1.6	0.4	1.71555	2.3499	1.88376	1.5	0.8			1.51998				3.2
C10H12NO+	162.091	no ID	1.66623	0.297697	1.53392		1.2	0.6	0.886831	1.70093	0.540906	0.237062	0.8	0.5	1.9	5.7		2.8	3.5	1.6	1.26893	1.55423	1.52827	1.5	0.1			4.53287				8.9
C4Cl2H3N3+	162.97	no ID	1.77732	1.20794	2.26551		1.8	0.4	2.57534	2.99527	1.88446	1.03535	2.1	0.7	1.5	3.2		2.6	2.4	0.7	2.47967	2.61516	2.77231	1.9	0.9			2.80758				3.2
C8H7N2O2+	163.05	nitrophenylacetonitrile	1.26104	0.630037	2.3607		1.4	0.7	1.77823	2.94223	0.802627	0.341758	1.5	1	3.8	3.4		1.9	3	0.8	2.23162	2.04064	2.21804	1.7	0.6			2.12187				4.3
C10H11O2+	163.075	diacetylbenzene	4.85603	0.65764	2.83924		2.8	1.7	1.43698	3.2362	3.38011	0.50794	2.1	1.2	6.5	5.7		5.4	5.9	0.5	2.17166	2.55342	2.49381	1.7	0.9			22.4956				22.4
C12H19+	163.148	hexamethylbenzene	1.05438	0.495989	1.23147		0.9	0.3	0.65603	2.12019	1.18274	0.301888	1.1	0.7	1.1	2.3		1.5	1.6	0.5	0.488216	0.726499	0.66811	0.6	0.1			3.66338				5.2
C2Cl4+	163.875	tetrachloroethylene	0.0842723	0.158081	0.160844		0.1	0	0.134495	0.189316	0.188137	0.128891	0.2	0	0.1	0.1		0.1	0.1	0	0.0543441	0.0614217	0.0570069	0	0			0.103242				0.1
C10H14NO+	164.107	methcathinone	1.43921	0.327661	0.83879		0.9	0.5	0.355178	3.56915	0.997577	-0.0245456	1.2	1.4	2.2	6.8		4.6	4.5	1.9	0.474911	0.539226	0.684571	1	0.7			13.7313				18.5
C9ClH6O+	165.01	C9 chlorine aromatic	0.807878	0.0974702	0.973914		0.6	0.4	1.04876	1.0175	0.240715	0.198148	0.6	0.4	0.8	1.8		0.7	1.1	0.5	2.24972	2.76504	2.5771	1.8	1			1.00336				3.1
C6ClH10O3+	165.031	C6 chlorine oxygenate	0.105899	0.571132	0.849543		0.5	0.3	0.226287	1.09586	1.90315	0.975208	1.1	0.6	0.4	0.7		1.9	1	0.6	0.368919	1.00466	0.806667	0.7	0.3			0.83321				0.3
C8H9N2O2+	165.066	phtalamide	2.73058	0.636449	2.05217		1.8	0.9	2.63719	2.25929	0.485392	0.0531674	1.4	1.1	2.4	4		1.8	2.7	0.9	2.37932	2.50307	2.15433	1.9	0.7			5.08631				4.1
C12H21+	165.164	cyclodecyne	0.544849	0.456066	0.841616		0.6	0.2	0.313905	1.28751	0.897708	0.235864	0.7	0.4	0.3	0.6		0.7	0.5	0.2	0.296872	0.447945	0.408853	0.3	0.1			1.54878				2.3
C5Cl2H5O2+	166.966	no ID	0.548874	0.942454	0.995262		0.8	0.2	0.923046	1.01797	0.789881	0.632491	0.8	0.1	0.4	0.8		0.6	0.6	0.2	0.604121	0.560367	0.569776	0.5	0.2			0.340837				0.4
C8H7O4+	167.034	Terephthalic acid	1.35345	0.462758	1.44387		1.1	0.4	2.00058	2.09207	0.364435	0.0953536	1.1	0.9	2.5	4.8		2.1	3.1	1.2	2.5126	2.62902	2.3056	2.1	0.6			2.09068				6.1
C11H21O+	169.159	undecenal	0.472627	0.252488	0.533632		0.4	0.1	0.199419	0.720473	0.536241	0.195055	0.4	0.2	0.1	0.3		0.5	0.3	0.2	0.219092	0.397499	0.356476	0.3	0.1			0.728853				1.5
C12H25+	169.195	sesquiterpenes	0.436351	0.295295	0.57299		0.4	0.1	0.139892	0.846251	0.559024	0.150291	0.4	0.3	0.2	0.4		0.6	0.4	0.2	0.174383	0.290443	0.330879	0.2	0			0.975299				1.4
C12H11O+	171.08	undecanal	0.265315	0.0785264	0.209994		0.2	0.1	0.170669	0.301327	0.331109	0.281581	0.3	0.1	0.7	0.6		0.9	0.7	0.1	0.24908	0.540298	0.413085	0.3	0.2			0.736644				1.4
C8H13O4+	173.081	Terpenylic acid	1.79828	0.553014	1.09944		1.2	0.5	1.02652	1.82414	1.56942	0.345026	1.2	0.6	5.2	2.4		2.7	3.4	1.3	1.00526	1.05938	1.05332	1.1	0.1			16.7801				9.1
Total			6634.21	3880.18	7177.32		5897.2	1443.4		6809.77	6525.3	6368.14	6567.7	182.8	10959.1	14186.3		13765.5	12970.3	1432.4	5552.76	5299.3	5268.59	5373.5	127.3			12013.9				12845.4

## Sheet: 2_Yields_Summary
	crib scale		Small						Large
	density		low		medium		high		low		medium	high
	Crib ID		Avg.	Std. Dev.	Avg.	Std. Dev.	Avg.	Std. Dev.	Avg.	Std. Dev.	LM3	LH2
Ventilation Factor (cm)			0.145		0.074		0.014		0.187		0.074	0.02
Fire Research Lab Values
YCO (kg CO kg fuel-1)			0.043	0.002	0.042	0.002	0.06	0	0.028	0.016	0.0451	0.0519
YCO2 (kg CO2 kg fuel-1)			1.39	0.008	1.39	0.019	1.257	0.024	1.074	0.606	1.4	1.27
Ysoot (kg soot kg fuel-1)			0.014	0.001	0.012	0	0.01	0.001	0.008	0.004	0.014	0.0114
baseline flow (kg s-1)			2.188	0.059	2.166	0.028	2.103	0.078	2.319	1.294	3.085	3.076
fuel burned (kg)			4.433	0.047	5.825	0.083	8.2	0.294	15.599	8.836	29.2	36.5
													Comparisons to literature
FTIR -- Gas Emission Ratio (mg gas per kg fuel)													Holder, Structure	SERA		Koss, Douglas Fir
Elemental Formula	Gas	Molecular Weight (g mol-1)	Avg.	Std. Dev.	Avg.	Std. Dev.	Avg.	Std. Dev.	Avg.	Std. Dev.	LM3	LH2	Median	Average	Standard Deviation	Average	Standard Deviation
SO2	Sulfur dioxide	64.066	2388.84	1259.73	7872.17	1437.3	10262.7	1642.42	6626.52	743.657	11937.1	14787.7	6.3	1108	713
HCN	hydrogen cyanide	27.0253	522.439	178.216	364.11	65.8892	314.57	102.328	217.39	164.029	363.693	239.03	1500	408	396	273	169
HCHO	formaldehyde	30.031	165.265	79.4919	158.379	27.8786	235.979	131.268			256.246	310.55	249	1625	938	2569	2475
NO	nitric oxide	30.01	1677.17	531.566	1772.06	249.485	1646.92	126.286	1584.27	310.77	753.636	1347.54	500	2456	1881
NO2	nitrogen dioxide	46.0055											560
CH4	methane	16.04	666.977	214.782	830.854	111.232	3378.68	250.953	722.567	96.8527	878.91	2118.82		4654.4	3454.19
C2H4	Ethene	28.05	608.492	246.7	681.949	43.613	2138.51	209.231	454.09	65.4348	683.042	1320.19	435	1033.83	930.936	570	367
C3H6	Propene	42.081					707.241	153.421			255.892	598.635		605.987	485.949	475	288
C2H2	acetylene	26.038	885.881	345.793	850.7	57.1739	759.197	101.574	730.109	97.9881	719.083	676.706		621	605	370	220
C4H6	1,3-butadiene	54.0916	243.146	95.5091	224.231	21.0643	678.094	56.2726	162.57	24.7833	269.747	547.584		164	152.2	293	212
C2H6	ethane	30.07					326.86	50.4592			143.111	433.78		503	457
PTR-MS -- NMOG Emission Ratio (mg per kg fuel)													Comparisons to literature
													Holder, Structure	SERA		Koss, Douglas Fir
Ion Formula	m/q (Th)	Non-Methane Organic Gas	Avg.	Std. Dev.	Avg.	Std. Dev.	Avg.	Std. Dev.	Avg.	Std. Dev.	LM3	LH2	Median	Average	Standard Deviation	Average	Standard Deviation
C2H4N+	42.0338	acetonitrile	103.2	13.1	69.7	13.4	77	23.2	55.7	24.2	103	118.6		174.2	206.9	60.8	52
CH2NO+	44.0131	isocyanic acid	1.8	0.6	1.9	0.4	1.6	0.7	1.3	0.5	2.8	2.3	0.001	533	323	470	280
C2H5O+	45.0335	acetaldehyde	93.8	5.6	111.9	32.4	246.3	43.2	70.3	19.5	315.4	292.9	190	1198	950	793	508
C2H7O+	47.0491	ethanol	0.6	0.2	0.6	0.1	2.4	0.5	0.5	0.1	2.1	2		49	54	55	39
ClO+	50.9632	dichlorine monoxide	0.3	0.1	0.3	0.1	0.3	0.1	0.3	0.1	0.4	0.4
C3H2N+	52.0182	Propiolonitrile (=propyne nitrile)	2.7	1	2.2	0.5	1.1	0.4	1.5	0.8	2.6	1.2		1.3	1	2	2
C3H4N+	54.0338	acrylonitrile	188.9	54.6	151.1	31.8	148.7	52.1	116.3	45.7	237.8	234.6		37	26	26.9	23.9
C3H6N+	56.0495	Propane nitrile	9	0.8	8.8	4.3	21.9	9.8	6.9	2.1	21	39.9		15.4	17.3	11.9	10.6
C3H5O+	57.0335	acrolein	105	6.2	114	27.4	214.8	45.6	72.4	19.2	238.8	230.9	13.5	661	444	895	452
C3H7O+	59.0491	acetone	22.2	0.4	27.4	8.5	102.4	21	22.3	1.9	81.2	103.6		418	328	370	211
C2H5O2+	61.0284	Acetic acid + glycolaldehyde	247.8	12.1	259.3	87.9	455.1	77.1	189.6	79.5	714.9	711.8		1855	648	2093	936
C2ClH4+	62.9996	vinyl chloride	5	0.5	5.8	1.3	9.5	4.3	3.8	0.6	39.6	9.3		0.6	0.3
C2H7S+	63.0263	dimethyl sulfide	0	0	0	0	0	0	0	0	0.2	0		3.7	6	1.4	1
C4H4N+	66.0338	cyanoallene isomers (butadiene nitriles)	3.4	0.5	2.1	0.5	1.2	0.4	1.6	0.9	2.8	1.7				0.5	0.5
C5H7+	67.0542	cyclopentadiene	50.4	7	64.7	9.4	139.4	29.7	35.3	4.1	146.3	122.3				41.2	39.3
C4H6N+	68.0495	pyrrole	46.1	4.9	30.7	8	56.8	22.2	25.6	3.5	60.6	88.9		16.2	8	52.3	49.7
C4H5O+	69.0335	furan	31.1	2.4	34.4	8.5	99.8	17.5	28.3	7.9	77.4	97.8		341	335	435	392
C5H9+	69.0699	isoprene	13.3	2.5	16.5	6.3	41.1	11.1	9.5	1.2	35.7	42.3		136	146	203	165
C3H4NO+	70.0287	Propynamide isomers	2.9	0.7	2.1	0.4	2	0.8	1.7	0.6	3.1	3
C4H8N+	70.0651	Butyronitrile/dihydropyrrole	0.4	0	0.6	0.4	2.1	1	0.5	0.4	2.6	4.1				9.5	7.8
C3H3O2+	71.0128	propiolic acid	3.7	0.4	4	0.7	7.5	1.3	2.5	0.9	6.8	8.8		8.8	5.6	10	4.5
C4H7O+	71.0491	MVK/methacrolein	28.3	0.7	33	9.7	78.5	17.6	22.7	4	82.1	87.2		352	326	346	174
C5H11+	71.0855	Pentene + methyl butene	7.3	1.4	8.6	4	12	3.1	4.1	0.9	20.2	22.4		58	32	18.5	17.2
C3H5O2+	73.0284	methyl glyoxal/acrylic acid	17.3	1.1	17.1	6.9	24.3	4.7	10.4	4	48.7	37				313	146
C4H9O+	73.0648	methyl ethyl ketone	6.2	0.5	7.4	3.7	29.3	7.2	7.4	0.7	24.4	37.4		129	118	84.6	49.1
C2H4NO2+	74.0237	nitroethene	6.9	1	10.9	5.4	11.1	7.1	10.7	4.2	27.8	29.3		1.3	0.1	1.6	0.1
C3ClH4+	74.9996	chloropropyne isomers	1.3	0.3	1.6	0.3	1.5	0.6	0.9	0.2	1.5	1.2
C3H7O2+	75.0441	hydroxyacetone	76.3	7	92.4	35.5	181.5	37.6	69.7	22.7	314.1	279.5		767	580	481	205
C5H2N+	76.0182	C5 nitrile	0.6	0.2	0.5	0.1	0.3	0.1	0.3	0.1	0.6	0.3
C2H6NO2+	76.0393	nitroethane	0.2	0	0.2	0.1	0.2	0.2	0.2	0	0.6	0.3				0.8	0.3
C3ClH6+	77.0153	1-Chloro-1-propene	0.1	0	0	0	0.2	0.2	0.1	0.1	0.3	0
C2H5O3+	77.0233	glycolic acid	0.6	0.1	2	0.9	1.3	0.6	1.3	1	1.3	2.4
C6H7+	79.0542	benzene	580	140.8	670	147.4	1229.2	306.2	455.4	106.8	803.3	955.7	568	384	286	431	397
C5H6N+	80.0495	pyridine	13.7	1.3	8.3	2.6	12.5	6.6	8.4	1.4	14.5	11.7	35	62.8	79.6	21.3	16.1
C5H5O+	81.0335	2,4-Cyclopentadiene-1-one + other HCO isomers	24.5	3.6	33.1	7.1	60.4	8	19.6	8.2	69.8	81.6				137.9	70.6
C5H8N+	82.0651	Methyl pyrrole isomers + Pentene nitrile isomers	1.7	0.1	2.1	1.2	6.9	2.8	1.5	0.9	10.3	10.3				13.3	10.3
C5H7O+	83.0491	2-methylfuran + 3-methylfuran + general HCO	51.2	3.6	66.2	19.3	194.6	41.4	49.4	7.3	218.2	249.5		104	7	346	210
C5H10N+	84.0808	pentanenitriles	0.1	0	0.1	0.1	0.4	0.3	0.1	0.1	0.8	0.9				4.7	3.2
C4H5S+	85.0107	thiophene	5.1	1.1	19.7	9.3	179.6	42.9	20.8	15.6	21	58.4				15.7	12.2
C4H5O2+	85.0284	2-furanone	23.3	0.5	25.7	9.5	48	9.2	19.7	7.4	70.9	67.7				492	450
C5H9O+	85.0648	3-methyl-3-butene-2-one + cyclopentanone + HCO1 isomers	25.3	1.7	38.6	14.1	91.7	16.6	16.1	0.4	248.6	140.4				122	58.9
C3ClHN+	85.9792	Chlorocyanoacetylene	0.5	0.2	0.5	0.1	0.3	0.1	0.2	0.1	0.5	0.3
C4ClH3+	85.9918	C4 chlorine	0.4	0.1	0.5	0.1	0.3	0.1	0.3	0.1	0.5	0.4
C4H7O2+	87.0441	2,3-butanedione + methyl acrylate + other HCO2	52.3	1.9	65.5	24.6	148.1	27.5	49.8	16	200.9	217				418	199
C5H11O+	87.0804	3-methyl-2-butanone + 2-methylbutanal+3-methylbutanal+2-pentanone +3-pentanone	1.9	0.1	2.2	0.9	8.7	2.5	2.4	0.2	7.8	14.3				27.7	16.3
C3ClH3N+	87.9948	2-Chloroacrylonitrile	1.7	0.3	1.6	0.4	1.2	0.4	1.1	0.5	1.9	1.7
C3H6NO2+	88.0393	nitropropene	15.8	6.1	16.6	5	27	12.8	15.6	2.3	46.8	39
C3ClH2O+	88.9789	Chloropropiolaldehyde	0.5	0.1	0.5	0.1	0.4	0.1	0.3	0.1	0.5	0.5
C3H5O3+	89.0233	pyruvic acid	5.3	0.6	5.6	1.4	10	1.2	3.4	1.5	9.7	12.2				14.2	9.1
C4H9O2+	89.0597	methyl propanate	14.1	0.8	17.8	6.5	40.7	8.6	13.7	3.6	56.8	60.4
C3H8NO2+	90.055	nitropropane	50	1	33.2	3.3	35.3	13.3	26	9.1	42.9	50.7				0.4	0.1
C3ClH4O+	90.9945	Acryloyl chloride	7.5	1	8.5	1.8	7.9	2	5.3	2.4	10.1	10
C3H7O3+	91.039	lactic acid	7	0.6	6.7	2.1	8.2	2	4.3	1.7	15.1	13.1
C6H6N+	92.0495	Ethylnylpyrrole	11	1.3	8.3	2	6.7	2.4	6.2	2.8	9.8	7.9
C7H9+	93.0699	toluene	107.2	18.3	101.7	18.7	230.4	63.3	72.8	9.2	139.1	226.2	115	226	195	266	218
C5H4NO+	94.0287	furan carbonitriles	0.4	0.1	0.2	0.1	0	0	0.2	0.1	0.3	0
C6H6O+	94.0413	phenol charge transfer	60.7	10.3	79.8	13.5	192	48.8	51.9	3.8	124.7	161.4	37.1	598	506	650	520
C2ClH6NO+	95.0132	chloroaminoethanol charge transfer	6.2	0.4	6.7	2.4	16.1	4.1	5.8	1.3	20.3	20.4
C6H10N+	96.0808	C2 substituted pyrolles	0.3	0.1	0.4	0.3	1.1	0.7	0.3	0.3	2.9	2.4
C2Cl2H3+	96.9606	dichloroethylene	0.3	0.1	0.3	0.1	0.4	0.3	0.3	0	0.4	0.5
C5H5O2+	97.0284	furfural	45.8	1.9	49.5	15.8	116.1	26.1	43.1	12.7	150.5	152.7
C6H9O+	97.0648	C2 substituted furans	18.2	0.8	24.6	9.7	81.1	18.2	21.2	2.7	91.4	122.9
C5H8NO+	98.06	4-methylpentanenitrile	2.2	0.4	1.9	0.3	3.4	1.3	1.4	0.1	2.1	2.9
C5H7S+	99.0263	methylthiophene	0.2	0	0.8	0.5	12.9	3.3	1.3	1.4	1.8	2.7
C5H7O2+	99.0441	2-furanmethanol	32.7	1.4	40.7	14.2	88.7	12.6	28.9	11.5	135.2	140.6
C6H11O+	99.0804	Methyl cyclopentanone + cyclohexanone	2.8	0.2	3.1	1.5	6.8	2.2	2.3	0.2	11.8	12.2
C7H15+	99.1168	heptene	0.2	0	0.2	0.1	0.1	0.1	0.1	0	0.4	0.5
C4H6NO2+	100.039	Succinimide	0.2	0.1	0.2	0.1	0.3	0.2	0.2	0	0.4	0.4
C5ClH6+	101.015	Chlorocyclopentadiene isomers	5.8	1.1	5.8	1.5	3.9	1.6	3.8	1.6	7.3	2.5
C4H5O3+	101.023	Dihydro furandione	2.2	0.2	2.6	1.1	5.3	0.5	1.7	0.9	5.1	7.7
C5H9O2+	101.06	methylmethacrylate	27	2.1	30.5	9.4	61.7	8.5	17.3	6.3	84.3	92.9
C6H13O+	101.096	hexanal + hexanones	2	0.1	2	1.1	3.7	1.9	1.7	0.2	6.9	7.9
C4H7O3+	103.039	acetic anhydride	25.4	1.7	26.4	8.9	50.5	8.3	19.5	8	59.8	66.8
C8H7+	103.054	phenylacetylene	302.1	56.7	216.5	50.7	139.9	37.1	162.8	92.7	267.8	166.3	74	11	11	14	19
C7H6N+	104.049	benzonitrile	111.3	16.9	99.7	24.9	95.6	25	73.8	36.2	124.6	115.7	55	25.7	24.9	18.5	11.7
C8H9+	105.07	styrene	316.1	66.6	258	52.5	444.7	154.8	201.6	37	458	610.9	93.1	75.4	76	99.2	100
C5H4N3+	106.04	cyanopyrazine	0.6	0.1	0.7	0.1	0.8	0.3	0.4	0.1	0.7	1
C7H8N+	106.065	vinyl pyridine	2.1	0.3	0.7	0.5	1.1	1.2	1.4	0.3	5.6	1
C7H7O+	107.049	benzaldehyde	84.9	7.2	82.9	14.5	107.2	27.6	58.3	22.9	114.8	150
C8H11+	107.086	Xylenes + Ethylbenzene	13	5.8	25	7.1	67.7	17.7	13.7	2.8	43.4	72.3	56	116	60	160	132
C6H5O2+	109.028	benzoquinone	9.8	2.9	14.6	3.2	22.5	2.9	10.9	5.7	18.3	34.9
C7H9O+	109.065	furans + phenols + others	11.5	1	17.9	5.1	79.1	14.7	14.1	0.9	60.5	83.5
C5H4NS+	110.006	thiophenecarbonitrile	0.6	0.1	0.7	0.3	4.4	1.1	0.9	0.2	2	2.9
C6H7O2+	111.044	methyl furfural	21.5	0.9	28.3	9	88.6	14.8	24.8	7.3	104.7	138.9
C7H11O+	111.08	furans + phenols + others	3.5	0.2	4.8	2	16.2	3.6	4.2	0.6	19.4	28.1
C6H10NO+	112.076	2-Acetyl-1-pyrroline	0.6	0.1	0.5	0.3	1.4	1	0.5	0.3	1.3	1.4
C2ClH6O3+	113	Ethyl Chlorate	0.7	0.2	1.2	0.2	5.5	0.9	0.9	0.2	1.8	4
C6ClH6+	113.015	chlorobenzene	12	3.4	12.9	3	17.2	6.1	9.3	2.3	14.5	12.9	295	0.5	0.4
C5H5O3+	113.023	furanoic acid	5	1.1	5.2	1.4	9.8	2.3	4.1	1.4	12.5	16.5
C6H9O2+	113.06	2-hydroxy-3-methyl-2-cyclopenten-1-one	13.7	1.7	18.6	6.2	51.4	7	14.5	5.3	72.2	89.9
C8H17+	113.132	octene	0.7	0.1	0.9	0.4	1	0.2	0.4	0.1	2.1	2.5
C5H8NO2+	114.055	ethyl cyanoacetate + Piperidinediones	1.3	0	1.7	0.6	3.4	0.8	0.9	0.1	8.1	5
C7H15O+	115.112	heptanal + heptanone + others	5.3	0.6	5.3	2.4	5.3	4.1	4	0.4	9.8	13.9
CCl3+	116.906	carbon tetrachloride	1.7	0.4	1.9	0.3	1.2	0.3	0.6	0.2	1	0.9
C5H9O3+	117.055	C5 oxygenates	8.4	0.8	8.4	3.6	26.2	12.1	11.3	2.1	27.5	37.1
C9H9+	117.07	Indene + propynyl benzene isomer	106.6	16	101.8	11.5	164.1	43.6	77.4	24.8	138.4	163.7	39			38	44.6
C8H8N+	118.065	benzyl nitrile + others	10.2	1.8	6.8	1.6	8.3	2.5	6.5	3	12	14.1
C5H12NO2+	118.086	amino acid	0.9	0.1	0.7	0.4	2	1	0.7	0.2	1.8	2.4
C4ClH4O2+	118.989	chlorodioxin?	0.9	0.2	1.1	0.3	1.4	0.6	0.8	0.2	1	1.5
C8H7O+	119.049	benzofuran	28	3.7	32.8	3.8	74.1	17.7	24.4	5.2	42	58.7
C9H11+	119.086	methyl styrene + propylbenzene +indane	40.9	2.8	43.8	12.1	134.1	44.2	31.8	9	102.7	164.9
C7H6NO+	120.044	benzocyanate	2.1	0.4	2.4	0.2	3.2	0.8	2	0.8	1.9	4.4
C8H9O+	121.065	acetophenone + tolualdehyde	26.7	3.1	26.6	5.1	59.5	12.5	18.9	5	49.8	76.8
C9H13+	121.101	Trimethylbenzene isomers	3.3	0.8	4.5	2.1	7.9	2	2.1	0.2	8	11.6
C7H7O2+	123.044	2-hydroxybenzaldehyde	33.5	12.4	27.6	9.3	44.9	6.8	17.6	7.7	136.6	129.1
C8H11O+	123.08	C2 Phenols	7.9	1.9	12.5	5.9	70.4	8.2	11.7	2.6	70.7	101.1
C3Cl2H3O+	124.956	3,3-Dichloro-2-propenal	0.5	0.1	0.6	0.1	0.7	0.2	0.3	0.1	0.5	0.7
C6H5O3+	125.023	hydroxybenzoquinone	3	0.8	3.9	1.7	10.9	1.4	3.8	1.7	9.4	19.3
C7H9O2+	125.06	guaiacol	49	4.1	62.7	13.2	133	16.8	42.4	18.2	129.1	189
C7ClH7+	126.023	benzyl chloride CT	1.3	0.1	1.4	0.4	3.2	0.5	1	0.4	3.1	4.1
C6H7O3+	127.039	hydroxymethylfurfural	9.6	1.1	12	2.8	23.9	4.2	9.1	3.6	22.5	33.8
C6ClH6O+	129.01	chlorohexadieneone	18.9	2.5	22.2	2.2	22.9	6.4	16.9	7.5	26.7	30.5
C10H9+	129.07	napthalene	126.7	67.6	123.7	45.6	252.1	42.3	170.1	93	194.7	350.2	110	59	43	82	93
C8H17O+	129.127	octanal + octanones + octenols	0.9	0.1	0.7	0.4	0.5	0.4	1	0.4	1.7	2
C9H8N+	130.065	Quinoline	14.8	7.1	9.5	1.8	19	6.2	14.8	6.5	25.7	39.1
C9H7O+	131.049	Phenylpropynal isomers	34.9	13.1	38.3	5.6	54.5	9.8	40.6	22.3	54.7	71
C10H11+	131.086	Dihydronaphthalene	10.3	3.1	12.9	4.2	45.3	11.7	10.7	0.8	40.5	53.4
C9H10N+	132.081	methylindole + Methyl benzeneacetonitrile	1	0.3	1	0.6	3	1.2	0.9	0.2	7.1	7.4
C4ClH8N3+	133.04	no ID	1.5	0.2	1.4	0.2	1.6	0.4	1	0.4	1.5	2.1
C9H9O+	133.065	methylbenzofurans	7.6	2.8	8.7	2.4	40.2	7.8	9.6	1.5	24.5	43
C10H13+	133.101	Methyl propenyl benzene + ethtyl styrene	3.6	0.6	4.9	2.2	18.3	4.7	3.2	1.1	16.7	21.5
C5Cl2H5+	134.976	3-Dichlorocyclopentadiene	2.5	0.4	2.8	0.5	1.9	0.5	1.5	0.7	2.2	1.6
C8H7S+	135.026	benzothiophene	6.5	3.3	5.8	3.1	45.7	8.7	15.6	5.3	26	77.3
C8H7O2+	135.044	Terephthalaldehyde	2.6	1	2.7	1.4	7.8	2.1	4.1	1.5	6.3	13.7
C9H11O+	135.08	methyl acetophenone	3.2	0.8	3.8	1.6	13.6	2.2	2.7	0.5	12.9	21.4
C10H15+	135.117	C10 aromatic	4.3	0.8	4.8	2.5	7.5	1.5	2.2	0.5	10.2	14.1
C8ClH6+	137.015	1-Chloro-3-ethynylbenzene	2.9	0.7	2.9	0.3	2.1	0.5	2	1.1	4.2	2.5
C8H9O2+	137.06	Methyl benzoic acid	4.7	1.7	6.5	2.9	20.1	1.6	4.9	2.4	23.9	36.8
C9H13O+	137.096	C9 oxygenate	1.8	0.7	2.6	1.5	15.5	0.6	2.7	1.5	19.8	30.7
C10H17+	137.132	monoterpenes	17.1	4.6	15.7	8.1	22.2	3.7	6.5	2.3	29.2	24.7
C7ClH4O+	138.995	no ID	0.9	0.4	0.9	0.3	1.1	0.3	1	0.5	1.1	1.6
C8ClH8+	139.031	chlorostyrene	1.3	0.3	1.1	0.3	2.8	1.5	1.4	0.1	2.2	2.9
C7H7O3+	139.039	C7 oxygenates	3.1	0.4	3.6	1.5	8.3	0.9	3.3	1.8	10.5	17.4
C9H15O+	139.112	C9 oxygenate	1.8	0.1	1.9	1	4.8	2	1.9	0.1	7.4	11.3
C7ClH6O+	141.01	chlorobenzaldehyde	1.4	0.3	1.4	0.1	1.7	0.4	1.3	0.7	1.8	2.2
C9H17O+	141.127	nonenal	0.9	0.1	0.7	0.3	0.5	0.3	0.4	0.1	1.4	1.9
C10H21+	141.164	decene	0.5	0.1	0.6	0.3	0.4	0.2	0.3	0.1	0.9	1.3
C3Cl3H2+	142.922	chloropropyne	0.6	0.1	0.6	0.1	0.6	0.1	0.2	0.1	0.4	0.5
C11H11+	143.086	methylnapthalene	4.8	3	5.1	3.9	28	12.8	16.1	2.9	20.5	67.5	37.1	32.6	32	34.5	35
C9H19O+	143.143	nonanal	4.3	0.8	3.1	1.5	1.5	1.8	2.3	0.4	4.3	5.8
C10H10N+	144.081	napthylamine	1.8	1	1.3	0.9	5.1	2.5	2.4	0.2	11	16.8
C6ClH6O2+	145.005	chlorocatechol	1.1	0.4	1.4	0.7	2.9	0.5	1	0.4	4.6	5.2
C6H9O4+	145.05	no ID	4.3	0.7	4.6	1.5	16.6	10.8	6.6	3	9.6	17.9
C10H9O+	145.065	ethynl benzofuran	4.6	2.3	4.7	2.1	18.4	5	7.7	2.1	14.2	28.3
C7H13O3+	145.086	C7 oxygenates	1.3	0.3	1.6	0.9	3.9	1.5	1.6	0.2	8.9	11.4
C11H13+	145.101	ethylindene	1.9	0.8	2.7	1.9	13.2	4.2	2.9	0.9	17.8	25.2
C10H12N+	146.096	phenylnitrile	5.4	3.5	7.8	9.5	33.6	14.7	7	5.5	122.5	168.1
C6Cl2H5+	146.976	dichlorobenzene	1	0.2	1.2	0.2	1.2	0.4	0.7	0.2	1.1	1.3
C9H7O2+	147.044	Phenylpropiolic acid	3.3	2	3.3	1.8	9.7	2.9	6.8	2.8	7.2	22
C7ClH12O+	147.057	no ID	4	1.3	2.7	1.3	4.1	1.3	3.3	1.5	2.9	5.1
C10H11O+	147.08	Benzylideneacetone	2.2	1	2.5	1.3	17.8	2.9	3.8	0.7	15	29.4
C11H15+	147.117	C11 aromatic	1.8	0.6	2.4	1.5	7.1	2.1	1.7	0.3	9.6	13.2
C5Cl2H3O+	148.956	no ID	1.3	0.2	1.3	0.2	0.9	0.2	0.7	0.4	0.7	0.7
C5ClH6O3+	149	no ID	0.7	0.2	0.8	0.2	0.8	0.3	0.6	0.2	0.8	0.7
C8H5O3+	149.023	Phthalic anhydride	2.1	0.9	2.2	1.1	5.8	1.5	3.5	1.4	6.4	13.7
C11H17+	149.132	pentylbenzene	1.9	0.5	2.3	1.3	3.2	0.7	1	0.3	5.5	8.3
C8H8NO2+	150.055	Hydroxymandelonitrile	2.7	1.1	2	1	3.5	0.7	2.7	1.4	2.9	5.9
C9ClH8+	151.031	chloroindene	2.7	1.3	2.3	0.9	4.1	0.7	3.4	1.9	4.8	8
C9H11O2+	151.075	phenoxyacetone	2.3	0.8	3.1	1.6	14.9	2.7	3.9	1	14.9	28
C10H15O+	151.112	carvone	1	0.3	1.1	0.5	4.5	0.2	1	0.6	7.2	11.3
C11H19+	151.148	Methylenebornane	1	0.2	1.1	0.6	0.9	0.3	0.5	0.1	2.1	3.2
C8ClH5O+	152.002	no ID	0.2	0.1	0.2	0.1	0.2	0	0.1	0.1	0.2	0.3
C8ClH6O+	153.01	chlorobenzofuran	0.9	0.3	1	0.3	1.2	0.4	1.1	0.5	1.3	1.4
C9H13O2+	153.091	isopropoxyphenol	2.9	1.2	4	2.2	21.3	4.7	7.3	1.9	25.2	52.3
C10H17O+	153.127	camphor	1.4	0.2	1.3	0.6	2.4	0.7	1	0.2	4.6	5.6
C11H21+	153.164	undecyne	0.5	0.1	0.5	0.3	0.2	0.2	0.3	0.1	0.8	1.2
C4Cl2H6NO+	153.982	no ID	0.2	0	0.2	0	0.2	0	0.1	0.1	0.1	0.2
C4Cl3H2+	154.922	no ID	0.5	0.1	0.6	0.1	0.4	0.1	0.2	0.1	0.4	0.5
C7H7O4+	155.034	dihydroxybenzoic acid	1.6	0.3	1.9	0.5	3.4	0.3	1.5	0.9	3.2	5.6
C12H11+	155.086	C12 aromatic	2.1	1.3	2.6	0.8	7.7	2.2	9.8	5.9	5.6	36.8	121.8	8.1	8.3	15.3	15.2
C10H19O+	155.143	monoterpene alcohol	0.9	0.1	0.8	0.4	0.6	0.4	0.5	0.1	1.5	2.3
C11H23+	155.179	undecene	0.5	0.1	0.6	0.3	0.5	0.2	0.3	0.1	1	1.3
C7ClH7NO+	156.021	chlorobenzamide	2.6	0.6	2.3	0.2	2.3	0.6	1.8	0.9	2.3	2.5
C3Cl3O+	156.901	no ID	0.4	0.1	0.4	0.1	0.2	0.1	0.2	0	0.2	0.2
CClH2N2O5+	156.965	no ID	0.2	0	0.1	0	0.1	0	0	0	0.1	0.1
C7ClH6O2+	157.005	chlorobenzoic acid	0.5	0.2	0.7	0.2	1.5	0.3	0.7	0.3	0.8	2.3
C10H21O+	157.159	C10 oxygenate	1.1	0.1	1	0.5	0.4	0.5	0.7	0.2	1.3	2.1
C11H12N+	158.096	napthylmethylamine	2	1.3	2.2	2.4	5	1.6	1.2	0.3	39.2	41.5
C10H10NO+	160.076	no ID	5.2	3.4	3	2.5	6.8	3.1	9.1	4.4	5.7	17.3
C11H14N+	160.112	no ID	0.2	0.1	0.4	0.4	1.5	0.7	0.3	0.3	6.6	11
C6ClH6O3+	161	perchlorobenzene	0.8	0.2	1	0.2	1.1	0.3	0.8	0.3	0.4	1.2
C5H7NO5+	161.032	no ID	0.9	0.4	1.1	0.4	1.7	0.7	1.3	0.4	2.3	3.3
C12H17+	161.132	C12 aromatic	0.7	0.3	0.9	0.6	2.5	0.9	0.8	0.1	4.3	7.1
C6Cl2H4O+	161.963	no ID	0.4	0.1	0.5	0.2	0.6	0.2	0.5	0.2	0.7	0.8
C9H8NO2+	162.055	no ID	1.1	0.6	0.9	0.5	1.6	0.4	1.5	0.8	1.5	3.2
C10H12NO+	162.091	no ID	1.2	0.6	0.8	0.5	3.5	1.6	1.5	0.1	4.5	8.9
C4Cl2H3N3+	162.97	no ID	1.8	0.4	2.1	0.7	2.4	0.7	1.9	0.9	2.8	3.2
C8H7N2O2+	163.05	nitrophenylacetonitrile	1.4	0.7	1.5	1	3	0.8	1.7	0.6	2.1	4.3
C10H11O2+	163.075	diacetylbenzene	2.8	1.7	2.1	1.2	5.9	0.5	1.7	0.9	22.5	22.4
C12H19+	163.148	hexamethylbenzene	0.9	0.3	1.1	0.7	1.6	0.5	0.6	0.1	3.7	5.2
C2Cl4+	163.875	tetrachloroethylene	0.1	0	0.2	0	0.1	0	0	0	0.1	0.1
C10H14NO+	164.107	methcathinone	0.9	0.5	1.2	1.4	4.5	1.9	1	0.7	13.7	18.5
C9ClH6O+	165.01	C9 chlorine aromatic	0.6	0.4	0.6	0.4	1.1	0.5	1.8	1	1	3.1
C6ClH10O3+	165.031	C6 chlorine oxygenate	0.5	0.3	1.1	0.6	1	0.6	0.7	0.3	0.8	0.3
C8H9N2O2+	165.066	phtalamide	1.8	0.9	1.4	1.1	2.7	0.9	1.9	0.7	5.1	4.1
C12H21+	165.164	cyclodecyne	0.6	0.2	0.7	0.4	0.5	0.2	0.3	0.1	1.5	2.3
C5Cl2H5O2+	166.966	no ID	0.8	0.2	0.8	0.1	0.6	0.2	0.5	0.2	0.3	0.4
C8H7O4+	167.034	Terephthalic acid	1.1	0.4	1.1	0.9	3.1	1.2	2.1	0.6	2.1	6.1
C11H21O+	169.159	undecenal	0.4	0.1	0.4	0.2	0.3	0.2	0.3	0.1	0.7	1.5
C12H25+	169.195	sesquiterpenes	0.4	0.1	0.4	0.3	0.4	0.2	0.2	0	1	1.4
C12H11O+	171.08	undecanal	0.2	0.1	0.3	0.1	0.7	0.1	0.3	0.2	0.7	1.4
C8H13O4+	173.081	Terpenylic acid	1.2	0.5	1.2	0.6	3.4	1.3	1.1	0.1	16.8	9.1
Total			5876.7	1433.2	6225	611.9	12970.3	1432.4	5373.5	127.3	12013.9	12845.4

## Sheet: 3_Compiled
						Average Yield (mg kg-1)						Comparisons to literature				Standard Deviation (mg kg-1)						Comparisons to literature
Elemental Formula	Molecular Weight (g mol-1)	Gas	PTR-MS Sensitivity (cps ppb-1)	general type	general type Letter	SL	SM	SH	LL	LM3	LH2	Holder	SERA	Koss		SL	SM	SH	LL	LM3	LH2	Holder	SERA	Koss
C2H4N+	42.0338	acetonitrile	2522	NHC	N	103.2	69.7	77	55.7	103	118.6		174.2	60.8		13.1	13.4	23.2	24.2				206.9	52
CH2NO+	44.0131	isocyanic acid	1438	NOHC	NO	1.8	1.9	1.6	1.3	2.8	2.3	0.001	533	470		0.6	0.4	0.7	0.5				323	280
C2H5O+	45.0335	acetaldehyde	2520	OHC	O	93.8	111.9	246.3	70.3	315.4	292.9	190	1198	793		5.6	32.4	43.2	19.5				950	508
C2H7O+	47.0491	ethanol	810	OHC	O	0.6	0.6	2.4	0.5	2.1	2		49	55		0.2	0.1	0.5	0.1				54	39
C3H2N+	52.0182	Propiolonitrile (=propyne nitrile)	2000	NHC	N	2.7	2.2	1.1	1.5	2.6	1.2		1.3	2		1	0.5	0.4	0.8				1	2
C3H4N+	54.0338	acrylonitrile	3168	NHC	N	188.9	151.1	148.7	116.3	237.8	234.6		37	26.9		54.6	31.8	52.1	45.7				26	23.9
C3H6N+	56.0495	Propane nitrile	6690	NHC	N	9	8.8	21.9	6.9	21	39.9		15.4	11.9		0.8	4.3	9.8	2.1				17.3	10.6
C3H5O+	57.0335	acrolein	3520	OHC	O	105	114	214.8	72.4	238.8	230.9	13.5	661	895		6.2	27.4	45.6	19.2				444	452
C3H7O+	59.0491	acetone	3423	OHC	O	22.2	27.4	102.4	22.3	81.2	103.6		418	370		0.4	8.5	21	1.9				328	211
C2H5O2+	61.0284	Acetic acid + glycolaldehyde	8450	OHC	O	247.8	259.3	455.1	189.6	714.9	711.8		1855	2093		12.1	87.9	77.1	79.5				648	936
C2ClH4+	62.9996	vinyl chloride	2651	ClHC	Cl	5	5.8	9.5	3.8	39.6	9.3		0.6			0.5	1.3	4.3	0.6				0.3
C2H7S+	63.0263	dimethyl sulfide	200	SHC	S	0	0	0	0	0.2	0		3.7	1.4		0	0	0	0				6	1
C4H4N+	66.0338	cyanoallene isomers (butadiene nitriles)	3810	NHC	N	3.4	2.1	1.2	1.6	2.8	1.7			0.5		0.5	0.5	0.4	0.9					0.5
C5H7+	67.0542	cyclopentadiene	6690	HC	HC	50.4	64.7	139.4	35.3	146.3	122.3			41.2		7	9.4	29.7	4.1					39.3
C4H6N+	68.0495	pyrrole	2232	NHC	N	46.1	30.7	56.8	25.6	60.6	88.9		16.2	52.3		4.9	8	22.2	3.5				8	49.7
C4H5O+	69.0335	furan	3710	OHC	O	31.1	34.4	99.8	28.3	77.4	97.8		341	435		2.4	8.5	17.5	7.9				335	392
C5H9+	69.0699	isoprene	2640	HC	HC	13.3	16.5	41.1	9.5	35.7	42.3		136	203		2.5	6.3	11.1	1.2				146	165
C3H4NO+	70.0287	Propynamide isomers	2355	NOHC	NO	2.9	2.1	2	1.7	3.1	3					0.7	0.4	0.8	0.6
C4H8N+	70.0651	Butyronitrile/dihydropyrrole	4599	NHC	N	0.4	0.6	2.1	0.5	2.6	4.1			9.5		0	0.4	1	0.4					7.8
C3H3O2+	71.0128	propiolic acid	4821	OHC	O	3.7	4	7.5	2.5	6.8	8.8		8.8	10		0.4	0.7	1.3	0.9				5.6	4.5
C4H7O+	71.0491	MVK/methacrolein	2565	OHC	O	28.3	33	78.5	22.7	82.1	87.2		352	346		0.7	9.7	17.6	4				326	174
C5H11+	71.0855	Pentene + methyl butene	5790	HC	HC	7.3	8.6	12	4.1	20.2	22.4		58	18.5		1.4	4	3.1	0.9				32	17.2
C3H5O2+	73.0284	methyl glyoxal/acrylic acid	2355	OHC	O	17.3	17.1	24.3	10.4	48.7	37			313		1.1	6.9	4.7	4					146
C4H9O+	73.0648	methyl ethyl ketone	4229	OHC	O	6.2	7.4	29.3	7.4	24.4	37.4		129	84.6		0.5	3.7	7.2	0.7				118	49.1
C2H4NO2+	74.0237	nitroethene	5500	NOHC	NO	6.9	10.9	11.1	10.7	27.8	29.3		1.3	1.6		1	5.4	7.1	4.2				0.1	0.1
C3ClH4+	74.9996	chloropropyne isomers	150	ClHC	Cl	1.3	1.6	1.5	0.9	1.5	1.2					0.3	0.3	0.6	0.2
C3H7O2+	75.0441	hydroxyacetone	2000	OHC	O	76.3	92.4	181.5	69.7	314.1	279.5		767	481		7	35.5	37.6	22.7				580	205
C5H2N+	76.0182	C5 nitrile	4450	NHC	N	0.6	0.5	0.3	0.3	0.6	0.3					0.2	0.1	0.1	0.1
C2H6NO2+	76.0393	nitroethane	4821	NOHC	NO	0.2	0.2	0.2	0.2	0.6	0.3			0.8		0	0.1	0.2	0					0.3
C3ClH6+	77.0153	1-Chloro-1-propene	5918	ClHC	Cl	0.1	0	0.2	0.1	0.3	0					0	0	0.2	0.1
C2H5O3+	77.0233	glycolic acid	2000	OHC	O	0.6	2	1.3	1.3	1.3	2.4					0.1	0.9	0.6	1
C6H7+	79.0542	benzene	3946	HC	HC	580	670	1229.2	455.4	803.3	955.7	568	384	431		140.8	147.4	306.2	106.8				286	397
C5H6N+	80.0495	pyridine	2790	NHC	N	13.7	8.3	12.5	8.4	14.5	11.7	35	62.8	21.3		1.3	2.6	6.6	1.4				79.6	16.1
C5H5O+	81.0335	2,4-Cyclopentadiene-1-one + other HCO isomers	3440	OHC	O	24.5	33.1	60.4	19.6	69.8	81.6			137.9		3.6	7.1	8	8.2					70.6
C5H8N+	82.0651	Methyl pyrrole isomers + Pentene nitrile isomers	3884	NHC	N	1.7	2.1	6.9	1.5	10.3	10.3			13.3		0.1	1.2	2.8	0.9					10.3
C5H7O+	83.0491	2-methylfuran + 3-methylfuran + general HCO	3710	OHC	O	51.2	66.2	194.6	49.4	218.2	249.5		104	346		3.6	19.3	41.4	7.3				7	210
C5H10N+	84.0808	pentanenitriles	2640	NHC	N	0.1	0.1	0.4	0.1	0.8	0.9			4.7		0	0.1	0.3	0.1					3.2
C4H5S+	85.0107	thiophene	3520	SHC	S	5.1	19.7	179.6	20.8	21	58.4			15.7		1.1	9.3	42.9	15.6					12.2
C4H5O2+	85.0284	2-furanone	2318	OHC	O	23.3	25.7	48	19.7	70.9	67.7			492		0.5	9.5	9.2	7.4					450
C5H9O+	85.0648	3-methyl-3-butene-2-one + cyclopentanone + HCO1 isomers	5672	OHC	O	25.3	38.6	91.7	16.1	248.6	140.4			122		1.7	14.1	16.6	0.4					58.9
C3ClHN+	85.9792	Chlorocyanoacetylene	5672	ClNC	Cl	0.5	0.5	0.3	0.2	0.5	0.3					0.2	0.1	0.1	0.1
C4ClH3+	85.9918	C4 chlorine	2000	ClHC	Cl	0.4	0.5	0.3	0.3	0.5	0.4					0.1	0.1	0.1	0.1
C4H7O2+	87.0441	2,3-butanedione + methyl acrylate + other HCO2	2000	OHC	O	52.3	65.5	148.1	49.8	200.9	217			418		1.9	24.6	27.5	16					199
C5H11O+	87.0804	3-methyl-2-butanone + 2-methylbutanal+3-methylbutanal+2-pentanone +3-pentanone	3175	OHC	O	1.9	2.2	8.7	2.4	7.8	14.3			27.7		0.1	0.9	2.5	0.2					16.3
C3ClH3N+	87.9948	2-Chloroacrylonitrile	4439	ClNHC	Cl	1.7	1.6	1.2	1.1	1.9	1.7					0.3	0.4	0.4	0.5
C3H6NO2+	88.0393	nitropropene	2000	NOHC	NO	15.8	16.6	27	15.6	46.8	39					6.1	5	12.8	2.3
C3ClH2O+	88.9789	Chloropropiolaldehyde	150	ClOHC	Cl	0.5	0.5	0.4	0.3	0.5	0.5					0.1	0.1	0.1	0.1
C3H5O3+	89.0233	pyruvic acid	2000	OHC	O	5.3	5.6	10	3.4	9.7	12.2			14.2		0.6	1.4	1.2	1.5					9.1
C4H9O2+	89.0597	methyl propanate	3946	OHC	O	14.1	17.8	40.7	13.7	56.8	60.4					0.8	6.5	8.6	3.6
C3H8NO2+	90.055	nitropropane	2922	NOHC	NO	50	33.2	35.3	26	42.9	50.7			0.4		1	3.3	13.3	9.1					0.1
C3ClH4O+	90.9945	Acryloyl chloride	150	ClOHC	Cl	7.5	8.5	7.9	5.3	10.1	10					1	1.8	2	2.4
C3H7O3+	91.039	lactic acid	2000	OHC	O	7	6.7	8.2	4.3	15.1	13.1					0.6	2.1	2	1.7
C6H6N+	92.0495	Ethylnylpyrrole	3699	NHC	N	11	8.3	6.7	6.2	9.8	7.9					1.3	2	2.4	2.8
C7H9+	93.0699	toluene	5194	HC	HC	107.2	101.7	230.4	72.8	139.1	226.2	115	226	266		18.3	18.7	63.3	9.2				195	218
C5H4NO+	94.0287	furan carbonitriles	4950	NOHC	NO	0.4	0.2	0	0.2	0.3	0					0.1	0.1	0	0.1
C6H6O+	94.0413	phenol charge transfer	6350	OHC	O	60.7	79.8	192	51.9	124.7	161.4	37.1	598	650		10.3	13.5	48.8	3.8				506	520
C2ClH6NO+	95.0132	chloroaminoethanol charge transfer	600	ClNOHC	Cl	6.2	6.7	16.1	5.8	20.3	20.4					0.4	2.4	4.1	1.3
C6H10N+	96.0808	C2 substituted pyrolles	2000	NHC	N	0.3	0.4	1.1	0.3	2.9	2.4					0.1	0.3	0.7	0.3
C2Cl2H3+	96.9606	dichloroethylene	3710	ClHC	Cl	0.3	0.3	0.4	0.3	0.4	0.5					0.1	0.1	0.3	0
C5H5O2+	97.0284	furfural	1870	OHC	O	45.8	49.5	116.1	43.1	150.5	152.7					1.9	15.8	26.1	12.7
C6H9O+	97.0648	C2 substituted furans	6700	OHC	O	18.2	24.6	81.1	21.2	91.4	122.9					0.8	9.7	18.2	2.7
C5H8NO+	98.06	4-methylpentanenitrile	2640	NOHC	NO	2.2	1.9	3.4	1.4	2.1	2.9					0.4	0.3	1.3	0.1
C5H7S+	99.0263	methylthiophene	6350	SHC	S	0.2	0.8	12.9	1.3	1.8	2.7					0	0.5	3.3	1.4
C5H7O2+	99.0441	2-furanmethanol	3175	OHC	O	32.7	40.7	88.7	28.9	135.2	140.6					1.4	14.2	12.6	11.5
C6H11O+	99.0804	Methyl cyclopentanone + cyclohexanone	3810	OHC	O	2.8	3.1	6.8	2.3	11.8	12.2					0.2	1.5	2.2	0.2
C7H15+	99.1168	heptene	5397.5	HC	HC	0.2	0.2	0.1	0.1	0.4	0.5					0	0.1	0.1	0
C4H6NO2+	100.039	Succinimide	8285.2	NOHC	NO	0.2	0.2	0.3	0.2	0.4	0.4					0.1	0.1	0.2	0
C5ClH6+	101.015	Chlorocyclopentadiene isomers	6350	ClHC	Cl	5.8	5.8	3.9	3.8	7.3	2.5					1.1	1.5	1.6	1.6
C4H5O3+	101.023	Dihydro furandione	2000	OHC	O	2.2	2.6	5.3	1.7	5.1	7.7					0.2	1.1	0.5	0.9
C5H9O2+	101.06	methylmethacrylate	4445	OHC	O	27	30.5	61.7	17.3	84.3	92.9					2.1	9.4	8.5	6.3
C6H13O+	101.096	hexanal + hexanones	3810	OHC	O	2	2	3.7	1.7	6.9	7.9					0.1	1.1	1.9	0.2
C4H7O3+	103.039	acetic anhydride	1900	OHC	O	25.4	26.4	50.5	19.5	59.8	66.8					1.7	8.9	8.3	8
C8H7+	103.054	phenylacetylene	3884	HC	HC	302.1	216.5	139.9	162.8	267.8	166.3	74	11	14		56.7	50.7	37.1	92.7				11	19
C7H6N+	104.049	benzonitrile	3175	NHC	N	111.3	99.7	95.6	73.8	124.6	115.7	55	25.7	18.5		16.9	24.9	25	36.2				24.9	11.7
C8H9+	105.07	styrene	4439	HC	HC	316.1	258	444.7	201.6	458	610.9	93.1	75.4	99.2		66.6	52.5	154.8	37				76	100
C5H4N3+	106.04	cyanopyrazine	5620	NHC	N	0.6	0.7	0.8	0.4	0.7	1					0.1	0.1	0.3	0.1
C7H8N+	106.065	vinyl pyridine	4445	NHC	N	2.1	0.7	1.1	1.4	5.6	1					0.3	0.5	1.2	0.3
C7H7O+	107.049	benzaldehyde	4445	OHC	O	84.9	82.9	107.2	58.3	114.8	150					7.2	14.5	27.6	22.9
C8H11+	107.086	Xylenes + Ethylbenzene	4562	HC	HC	13	25	67.7	13.7	43.4	72.3	56	116	160		5.8	7.1	17.7	2.8				60	132
C6H5O2+	109.028	benzoquinone	4670	OHC	O	9.8	14.6	22.5	10.9	18.3	34.9					2.9	3.2	2.9	5.7
C7H9O+	109.065	furans + phenols + others	2737	OHC	O	11.5	17.9	79.1	14.1	60.5	83.5					1	5.1	14.7	0.9
C5H4NS+	110.006	thiophenecarbonitrile	5920	NSHC	S	0.6	0.7	4.4	0.9	2	2.9					0.1	0.3	1.1	0.2
C6H7O2+	111.044	methyl furfural	2318	OHC	O	21.5	28.3	88.6	24.8	104.7	138.9					0.9	9	14.8	7.3
C7H11O+	111.08	furans + phenols + others	3350	OHC	O	3.5	4.8	16.2	4.2	19.4	28.1					0.2	2	3.6	0.6
C6H10NO+	112.076	2-Acetyl-1-pyrroline	5920	NOHC	NO	0.6	0.5	1.4	0.5	1.3	1.4					0.1	0.3	1	0.3
C2ClH6O3+	113	Ethyl Chlorate	2000	ClOHC	Cl	0.7	1.2	5.5	0.9	1.8	4					0.2	0.2	0.9	0.2
C6ClH6+	113.015	chlorobenzene	2000	ClHC	Cl	12	12.9	17.2	9.3	14.5	12.9	295	0.5			3.4	3	6.1	2.3				0.4
C5H5O3+	113.023	furanoic acid	1734	OHC	O	5	5.2	9.8	4.1	12.5	16.5					1.1	1.4	2.3	1.4
C6H9O2+	113.06	2-hydroxy-3-methyl-2-cyclopenten-1-one	4445	OHC	O	13.7	18.6	51.4	14.5	72.2	89.9					1.7	6.2	7	5.3
C8H17+	113.132	octene	3968.75	HC	HC	0.7	0.9	1	0.4	2.1	2.5					0.1	0.4	0.2	0.1
C5H8NO2+	114.055	ethyl cyanoacetate + Piperidinediones	2959	NOHC	NO	1.3	1.7	3.4	0.9	8.1	5					0	0.6	0.8	0.1
C7H15O+	115.112	heptanal + heptanone + others	2000	OHC	O	5.3	5.3	5.3	4	9.8	13.9					0.6	2.4	4.1	0.4
C5H9O3+	117.055	C5 oxygenates	520	OHC	O	8.4	8.4	26.2	11.3	27.5	37.1					0.8	3.6	12.1	2.1
C9H9+	117.07	Indene + propynyl benzene isomer	1800	HC	HC	106.6	101.8	164.1	77.4	138.4	163.7	39		38		16	11.5	43.6	24.8					44.6
C8H8N+	118.065	benzyl nitrile + others	3968.75	NHC	N	10.2	6.8	8.3	6.5	12	14.1					1.8	1.6	2.5	3
C5H12NO2+	118.086	amino acid	2737.04	NOHC	NO	0.9	0.7	2	0.7	1.8	2.4					0.1	0.4	1	0.2
C4ClH4O2+	118.989	chlorodioxin	5200.37	ClOHC	Cl	0.9	1.1	1.4	0.8	1	1.5					0.2	0.3	0.6	0.2
C8H7O+	119.049	benzofuran	5200.37	OHC	O	28	32.8	74.1	24.4	42	58.7					3.7	3.8	17.7	5.2
C9H11+	119.086	methyl styrene + propylbenzene +indane	2000	HC	HC	40.9	43.8	134.1	31.8	102.7	164.9					2.8	12.1	44.2	9
C7H6NO+	120.044	benzocyanate	2714.19	NOHC	NO	2.1	2.4	3.2	2	1.9	4.4					0.4	0.2	0.8	0.8
C8H9O+	121.065	acetophenone + tolualdehyde	2714.19	OHC	O	26.7	26.6	59.5	18.9	49.8	76.8					3.1	5.1	12.5	5
C9H13+	121.101	Trimethylbenzene isomers	2714.19	HC	HC	3.3	4.5	7.9	2.1	8	11.6					0.8	2.1	2	0.2
C7H7O2+	123.044	2-hydroxybenzaldehyde	3701.32	OHC	O	33.5	27.6	44.9	17.6	136.6	129.1					12.4	9.3	6.8	7.7
C8H11O+	123.08	C2 Phenols	7900	OHC	O	7.9	12.5	70.4	11.7	70.7	101.1					1.9	5.9	8.2	2.6
C3Cl2H3O+	124.956	3,3-Dichloro-2-propenal	3517.7	ClOHC	Cl	0.5	0.6	0.7	0.3	0.5	0.7					0.1	0.1	0.2	0.1
C6H5O3+	125.023	hydroxybenzoquinone	2475.88	OHC	O	3	3.9	10.9	3.8	9.4	19.3					0.8	1.7	1.4	1.7
C7H9O2+	125.06	guaiacol	2000	OHC	O	49	62.7	133	42.4	129.1	189					4.1	13.2	16.8	18.2
C7ClH7+	126.023	benzyl chloride charge transfer	3053.53	ClHC	Cl	1.3	1.4	3.2	1	3.1	4.1					0.1	0.4	0.5	0.4
C6H7O3+	127.039	hydroxymethylfurfural	2180.78	OHC	O	9.6	12	23.9	9.1	22.5	33.8					1.1	2.8	4.2	3.6
C6ClH6O+	129.01	chlorohexadieneone	2000	ClOHC	Cl	18.9	22.2	22.9	16.9	26.7	30.5					2.5	2.2	6.4	7.5
C10H9+	129.07	napthalene	3029.21	HC	HC	126.7	123.7	252.1	170.1	194.7	350.2	110	59	82		67.6	45.6	42.3	93				43	93
C8H17O+	129.127	octanal + octanones + octenols	2000	OHC	O	0.9	0.7	0.5	1	1.7	2					0.1	0.4	0.4	0.4
C9H8N+	130.065	Quinoline	3000	NHC	N	14.8	9.5	19	14.8	25.7	39.1					7.1	1.8	6.2	6.5
C9H7O+	131.049	Phenylpropynal isomers	4845	OHC	O	34.9	38.3	54.5	40.6	54.7	71					13.1	5.6	9.8	22.3
C10H11+	131.086	Dihydronaphthalene	4276.8	HC	HC	10.3	12.9	45.3	10.7	40.5	53.4					3.1	4.2	11.7	0.8
C9H10N+	132.081	methylindole + Methyl benzeneacetonitrile	2130.36	NHC	N	1	1	3	0.9	7.1	7.4					0.3	0.6	1.2	0.2
C4ClH8N3+	133.04	no ID	3000	ClNHC	Cl	1.5	1.4	1.6	1	1.5	2.1					0.2	0.2	0.4	0.4
C9H9O+	133.065	methylbenzofurans	4244.04	OHC	O	7.6	8.7	40.2	9.6	24.5	43					2.8	2.4	7.8	1.5
C10H13+	133.101	Methyl propenyl benzene + ethtyl styrene	3000	HC	HC	3.6	4.9	18.3	3.2	16.7	21.5					0.6	2.2	4.7	1.1
C5Cl2H5+	134.976	3-Dichlorocyclopentadiene	3000	ClHC	Cl	2.5	2.8	1.9	1.5	2.2	1.6					0.4	0.5	0.5	0.7
C8H7S+	135.026	benzothiophene	3000	SHC	S	6.5	5.8	45.7	15.6	26	77.3					3.3	3.1	8.7	5.3
C8H7O2+	135.044	Terephthalaldehyde	2000	OHC	O	2.6	2.7	7.8	4.1	6.3	13.7					1	1.4	2.1	1.5
C9H11O+	135.08	methyl acetophenone	1532.25	OHC	O	3.2	3.8	13.6	2.7	12.9	21.4					0.8	1.6	2.2	0.5
C10H15+	135.117	C10 aromatic	4562	HC	HC	4.3	4.8	7.5	2.2	10.2	14.1					0.8	2.5	1.5	0.5
C8ClH6+	137.015	1-Chloro-3-ethynylbenzene	3504.04	ClHC	Cl	2.9	2.9	2.1	2	4.2	2.5					0.7	0.3	0.5	1.1
C8H9O2+	137.06	Methyl benzoic acid	2548.35	OHC	O	4.7	6.5	20.1	4.9	23.9	36.8					1.7	2.9	1.6	2.4
C9H13O+	137.096	C9 oxygenate	2000	OHC	O	1.8	2.6	15.5	2.7	19.8	30.7					0.7	1.5	0.6	1.5
C10H17+	137.132	monoterpenes	2669.68	HC	HC	17.1	15.7	22.2	6.5	29.2	24.7					4.6	8.1	3.7	2.3
C7ClH4O+	138.995	no ID	2669.68	ClOHC	Cl	0.9	0.9	1.1	1	1.1	1.6					0.4	0.3	0.3	0.5
C8ClH8+	139.031	chlorostyrene	1450	ClHC	Cl	1.3	1.1	2.8	1.4	2.2	2.9					0.3	0.3	1.5	0.1
C7H7O3+	139.039	C7 oxygenates	2000	OHC	O	3.1	3.6	8.3	3.3	10.5	17.4					0.4	1.5	0.9	1.8
C9H15O+	139.112	C9 oxygenate	2000	OHC	O	1.8	1.9	4.8	1.9	7.4	11.3					0.1	1	2	0.1
C7ClH6O+	141.01	chlorobenzaldehyde	2669.68	ClOHC	Cl	1.4	1.4	1.7	1.3	1.8	2.2					0.3	0.1	0.4	0.7
C9H17O+	141.127	nonenal	2000	OHC	O	0.9	0.7	0.5	0.4	1.4	1.9					0.1	0.3	0.3	0.1
C10H21+	141.164	decene	2000	HC	HC	0.5	0.6	0.4	0.3	0.9	1.3					0.1	0.3	0.2	0.1
C3Cl3H2+	142.922	chloropropyne	3826.44	ClHC	Cl	0.6	0.6	0.6	0.2	0.4	0.5					0.1	0.1	0.1	0.1
C11H11+	143.086	methylnapthalene	2072.66	HC	HC	4.8	5.1	28	16.1	20.5	67.5	37.1	32.6	34.5		3	3.9	12.8	2.9				32	35
C9H19O+	143.143	nonanal	2000	OHC	O	4.3	3.1	1.5	2.3	4.3	5.8					0.8	1.5	1.8	0.4
C10H10N+	144.081	napthylamine	3000	NHC	N	1.8	1.3	5.1	2.4	11	16.8					1	0.9	2.5	0.2
C6ClH6O2+	145.005	chlorocatechol	800	ClOHC	Cl	1.1	1.4	2.9	1	4.6	5.2					0.4	0.7	0.5	0.4
C6H9O4+	145.05	no ID	2000	OHC	O	4.3	4.6	16.6	6.6	9.6	17.9					0.7	1.5	10.8	3
C10H9O+	145.065	ethynl benzofuran	2000	OHC	O	4.6	4.7	18.4	7.7	14.2	28.3					2.3	2.1	5	2.1
C7H13O3+	145.086	C7 oxygenates	2000	OHC	O	1.3	1.6	3.9	1.6	8.9	11.4					0.3	0.9	1.5	0.2
C11H13+	145.101	ethylindene	2000	HC	HC	1.9	2.7	13.2	2.9	17.8	25.2					0.8	1.9	4.2	0.9
C10H12N+	146.096	phenylnitrile	3200	NHC	N	5.4	7.8	33.6	7	122.5	168.1					3.5	9.5	14.7	5.5
C6Cl2H5+	146.976	dichlorobenzene	2000	ClHC	Cl	1	1.2	1.2	0.7	1.1	1.3					0.2	0.2	0.4	0.2
C9H7O2+	147.044	Phenylpropiolic acid	2000	OHC	O	3.3	3.3	9.7	6.8	7.2	22					2	1.8	2.9	2.8
C7ClH12O+	147.057	no ID	2000	ClOHC	Cl	4	2.7	4.1	3.3	2.9	5.1					1.3	1.3	1.3	1.5
C10H11O+	147.08	Benzylideneacetone	2000	OHC	O	2.2	2.5	17.8	3.8	15	29.4					1	1.3	2.9	0.7
C11H15+	147.117	C11 aromatic	2000	HC	HC	1.8	2.4	7.1	1.7	9.6	13.2					0.6	1.5	2.1	0.3
C5Cl2H3O+	148.956	no ID	2000	ClOHC	Cl	1.3	1.3	0.9	0.7	0.7	0.7					0.2	0.2	0.2	0.4
C5ClH6O3+	149	no ID	2000	ClOHC	Cl	0.7	0.8	0.8	0.6	0.8	0.7					0.2	0.2	0.3	0.2
C8H5O3+	149.023	Phthalic anhydride	2000	OHC	O	2.1	2.2	5.8	3.5	6.4	13.7					0.9	1.1	1.5	1.4
C11H17+	149.132	pentylbenzene	2000	HC	HC	1.9	2.3	3.2	1	5.5	8.3					0.5	1.3	0.7	0.3
C8H8NO2+	150.055	Hydroxymandelonitrile	2000	NOHC	NO	2.7	2	3.5	2.7	2.9	5.9					1.1	1	0.7	1.4
C9ClH8+	151.031	chloroindene	2000	ClHC	Cl	2.7	2.3	4.1	3.4	4.8	8					1.3	0.9	0.7	1.9
C9H11O2+	151.075	phenoxyacetone	2000	OHC	O	2.3	3.1	14.9	3.9	14.9	28					0.8	1.6	2.7	1
C10H15O+	151.112	carvone	2000	OHC	O	1	1.1	4.5	1	7.2	11.3					0.3	0.5	0.2	0.6
C11H19+	151.148	Methylenebornane	2000	HC	HC	1	1.1	0.9	0.5	2.1	3.2					0.2	0.6	0.3	0.1
C8ClH5O+	152.002	no ID	2000	ClOHC	Cl	0.2	0.2	0.2	0.1	0.2	0.3					0.1	0.1	0	0.1
C8ClH6O+	153.01	chlorobenzofuran	2000	ClOHC	Cl	0.9	1	1.2	1.1	1.3	1.4					0.3	0.3	0.4	0.5
C9H13O2+	153.091	isopropoxyphenol	2000	OHC	O	2.9	4	21.3	7.3	25.2	52.3					1.2	2.2	4.7	1.9
C10H17O+	153.127	camphor	2000	OHC	O	1.4	1.3	2.4	1	4.6	5.6					0.2	0.6	0.7	0.2
C11H21+	153.164	undecyne	2000	HC	HC	0.5	0.5	0.2	0.3	0.8	1.2					0.1	0.3	0.2	0.1
C4Cl2H6NO+	153.982	no ID	2000	ClNOHC	Cl	0.2	0.2	0.2	0.1	0.1	0.2					0	0	0	0.1
C4Cl3H2+	154.922	no ID	2000	ClHC	Cl	0.5	0.6	0.4	0.2	0.4	0.5					0.1	0.1	0.1	0.1
C7H7O4+	155.034	dihydroxybenzoic acid	2000	OHC	O	1.6	1.9	3.4	1.5	3.2	5.6					0.3	0.5	0.3	0.9
C12H11+	155.086	C12 aromatic	2000	HC	HC	2.1	2.6	7.7	9.8	5.6	36.8	121.8	8.1	15.3		1.3	0.8	2.2	5.9				8.3	15.2
C10H19O+	155.143	monoterpene alcohol	2000	OHC	O	0.9	0.8	0.6	0.5	1.5	2.3					0.1	0.4	0.4	0.1
C11H23+	155.179	undecene	2000	HC	HC	0.5	0.6	0.5	0.3	1	1.3					0.1	0.3	0.2	0.1
C7ClH7NO+	156.021	chlorobenzamide	2000	ClNOHC	Cl	2.6	2.3	2.3	1.8	2.3	2.5					0.6	0.2	0.6	0.9
C3Cl3O+	156.901	no ID	2000	ClOC	Cl	0.4	0.4	0.2	0.2	0.2	0.2					0.1	0.1	0.1	0
CClH2N2O5+	156.965	no ID	2000	ClNOHC	Cl	0.2	0.1	0.1	0	0.1	0.1					0	0	0	0
C7ClH6O2+	157.005	chlorobenzoic acid	2000	ClOHC	Cl	0.5	0.7	1.5	0.7	0.8	2.3					0.2	0.2	0.3	0.3
C10H21O+	157.159	C10 oxygenate	2000	OHC	O	1.1	1	0.4	0.7	1.3	2.1					0.1	0.5	0.5	0.2
C11H12N+	158.096	napthylmethylamine	2000	NHC	N	2	2.2	5	1.2	39.2	41.5					1.3	2.4	1.6	0.3
C10H10NO+	160.076	no ID	2000	NOHC	NO	5.2	3	6.8	9.1	5.7	17.3					3.4	2.5	3.1	4.4
C11H14N+	160.112	no ID	2000	NHC	N	0.2	0.4	1.5	0.3	6.6	11					0.1	0.4	0.7	0.3
C6ClH6O3+	161	perchlorobenzene	2000	ClOHC	Cl	0.8	1	1.1	0.8	0.4	1.2					0.2	0.2	0.3	0.3
C5H7NO5+	161.032	no ID	2000	NOHC	NO	0.9	1.1	1.7	1.3	2.3	3.3					0.4	0.4	0.7	0.4
C12H17+	161.132	C12 aromatic	2000	HC	HC	0.7	0.9	2.5	0.8	4.3	7.1					0.3	0.6	0.9	0.1
C6Cl2H4O+	161.963	no ID	2000	ClOHC	Cl	0.4	0.5	0.6	0.5	0.7	0.8					0.1	0.2	0.2	0.2
C9H8NO2+	162.055	no ID	2000	NOHC	NO	1.1	0.9	1.6	1.5	1.5	3.2					0.6	0.5	0.4	0.8
C10H12NO+	162.091	no ID	2000	NOHC	NO	1.2	0.8	3.5	1.5	4.5	8.9					0.6	0.5	1.6	0.1
C4Cl2H3N3+	162.97	no ID	2000	ClNHC	Cl	1.8	2.1	2.4	1.9	2.8	3.2					0.4	0.7	0.7	0.9
C8H7N2O2+	163.05	nitrophenylacetonitrile	2000	NOHC	NO	1.4	1.5	3	1.7	2.1	4.3					0.7	1	0.8	0.6
C10H11O2+	163.075	diacetylbenzene	2000	OHC	O	2.8	2.1	5.9	1.7	22.5	22.4					1.7	1.2	0.5	0.9
C12H19+	163.148	hexamethylbenzene	2000	HC	HC	0.9	1.1	1.6	0.6	3.7	5.2					0.3	0.7	0.5	0.1
C2Cl4+	163.875	tetrachloroethylene	2000	ClC	Cl	0.1	0.2	0.1	0	0.1	0.1					0	0	0	0
C10H14NO+	164.107	methcathinone	2000	NOHC	NO	0.9	1.2	4.5	1	13.7	18.5					0.5	1.4	1.9	0.7
C9ClH6O+	165.01	C9 chlorine aromatic	2000	ClOHC	Cl	0.6	0.6	1.1	1.8	1	3.1					0.4	0.4	0.5	1
C6ClH10O3+	165.031	C6 chlorine oxygenate	2000	ClOHC	Cl	0.5	1.1	1	0.7	0.8	0.3					0.3	0.6	0.6	0.3
C8H9N2O2+	165.066	phtalamide	2000	NOCH	NO	1.8	1.4	2.7	1.9	5.1	4.1					0.9	1.1	0.9	0.7
C12H21+	165.164	cyclodecyne	2000	HC	HC	0.6	0.7	0.5	0.3	1.5	2.3					0.2	0.4	0.2	0.1
C5Cl2H5O2+	166.966	no ID	2000	ClOHC	Cl	0.8	0.8	0.6	0.5	0.3	0.4					0.2	0.1	0.2	0.2
C8H7O4+	167.034	Terephthalic acid	2000	OHC	O	1.1	1.1	3.1	2.1	2.1	6.1					0.4	0.9	1.2	0.6
C11H21O+	169.159	undecenal	2000	OHC	O	0.4	0.4	0.3	0.3	0.7	1.5					0.1	0.2	0.2	0.1
C12H25+	169.195	sesquiterpenes	2000	HC	HC	0.4	0.4	0.4	0.2	1	1.4					0.1	0.3	0.2	0
C12H11O+	171.08	undecanal	2000	OHC	O	0.2	0.3	0.7	0.3	0.7	1.4					0.1	0.1	0.1	0.2
C8H13O4+	173.081	Terpenylic acid	2000	OHC	O	1.2	1.2	3.4	1.1	16.8	9.1					0.5	0.6	1.3	0.1
CH4	16.04	methane		HC		666.977	830.854	3378.68	722.567	878.91	2118.82		4654.4			214.782	111.232	250.953	96.8527				3454.19
C2H2	26.038	acetylene		HC		885.881	850.7	759.197	730.109	719.083	676.706		621	370		345.793	57.1739	101.574	97.9881				605	220
C2H4	28.05	Ethene		HC		608.492	681.949	2138.51	454.09	683.042	1320.19	435	1033.83	570		246.7	43.613	209.231	65.4348				930.936	367
C2H6	30.07	ethane		HC				326.86		143.111	433.78		503					50.4592					457
C3H6	42.081	Propene		HC				707.241		255.892	598.635		605.987	475				153.421					485.949	288
C4H6	54.0916	1,3-butadiene		HC		243.146	224.231	678.094	162.57	269.747	547.584		164	293		95.5091	21.0643	56.2726	24.7833				152.2	212
NO	30.01	nitric oxide		inorganic		1677.17	1772.06	1646.92	1584.27	753.636	1347.54	500	2456			531.566	249.485	126.286	310.77				1881
SO2	64.066	Sulfur dioxide		inorganic		2388.84	7872.17	10262.7	6626.52	11937.1	14787.7	6.3	1108			1259.73	1437.3	1642.42	743.657				713
HCN	27.0253	hydrogen cyanide		NHC		522.439	364.11	314.57	217.39	363.693	239.03	1500	408	273		178.216	65.8892	102.328	164.029				396	169
HCHO	30.031	formaldehyde		OHC		165.265	158.379	235.979		256.246	310.55	249	1625	2569		79.4919	27.8786	131.268					938	2475
