# Supplementary material for: Wildland-Urban Interface (WUI) Smoke Yields of Nonmethane Organic Gases from Combustion of Small-Scale Residential Building Surrogates
Source: ACS EST Air. 2025 Oct 9;2(11):2455–66. doi: 10.1021/acsestair.5c00187 (PMC12624524; doi:10.1021/acsestair.5c00187)
Supplement: Supplementary file 3 [file ea5c00187_si_003.xlsx]

## Sheet: TOC
PMF Factor Yield spreadsheet
Worksheet		Description
1	PMF_Factor_MassSpecProfiles	PMF factor mass spectral profiles for each surrogate type (size/density). Values are fractional contribution to mass spectral profile (between 0 and 1).
2	Figure5_Data_and_Param	PMF factor yields measured and parameterized as a function of ventilation factor. Corresponds to Figure 4 in main text.
3	Individual_NMOG_PMF_Yield	PMF factor contributions for NMOGs for each surrogate type (size/density). Corresponds to Figure 5 in main text and Figure S13 in supplemental information.
4	Figure6_Individual_NMOGs	Data used to make Figure S13.

## Sheet: 1_PMF_Factor_MassSpecProfiles
PMF Factor Mass Spectral Profiles
			SL				SM				SH				LL				LM				LH
Formula	m/Q		Synthetic Polymer	Wood	Mixed Fuel Char		Synthetic Polymer	Wood	Mixed Fuel Char		Synthetic Polymer	Wood	Mixed Fuel Char		Synthetic Polymer	Wood	Mixed Fuel Char		Synthetic Polymer	Wood	Mixed Fuel Char		Synthetic Polymer	Wood	Mixed Fuel Char
C2H4N+	42.0338		0.100299	2.58e-09	0.00803302		0.0814479	1.00901e-08	0.000808619		0.059419	0.00121517	0.0103685		0.069755	0.0107078	0.00129672		0.00629357	0.0650697	0.00259084		0.0637044	5.11322e-09	0.0243962
CH2NO+	44.0131		0.00114528	0.00131901	5.69e-08		0.00116956	0.000943285	0.000400654		0.000759435	0.000178485	0.000181133		0.000719098	0.00150887	0.00046545		0.000464135	0.000933044	0.000645907		0.000594792	0.000365614	0.000383781
C2H5O+	45.0335		0.00998055	0.09825	0.0158358		0.0135936	0.0881353	0.0583687		0.0144869	0.105989	0.0239685		0.00760123	0.10538	0.0716472		0.118487	0.0122548	0.042788		0.0143449	0.0983227	0.0356619
ClO+	50.9632		7.39e-05	0.000143771	0.000302513		0.00010525	7.02159e-05	0.000418276		8.17527e-05	5.22531e-05	2.36734e-05		0.000137957	5.4766e-06	0.000242867		1.18864e-08	0.000133786	0.000206006		8.01656e-05	3.34932e-05	7.96375e-05
C3H2N+	52.0182		0.00230426	0.000293371	0.000439		0.0019897	0.000178955	8.57057e-08		0.000654773	1.06324e-07	1.16607e-07		0.00134245	0.000288981	0.000304108		2.0686e-09	0.00148109	0.000212578		0.000518022	5.72974e-05	2.7334e-05
C3H4N+	54.0338		0.166077	0.00460369	1.24e-08		0.135765	0.00440249	4.00481e-09		0.10738	5.28036e-08	1.1411e-07		0.110302	0.0289704	2.24752e-09		0.022753	0.100091	2.30185e-09		0.11629	0.00315112	0.00796467
C3H6N+	56.0495		0.00589746	0.00172791	5.5e-09		0.00467922	0.00311061	0.000792952		0.0176257	0.000114805	8.39471e-09		0.0031755	0.00638709	3.8931e-09		0.00579509	0.00287988	1.1595e-09		0.0178388	0.00229619	2.23167e-09
C3H5O+	57.0335		0.0242794	0.0628686	0.00278		0.0264599	0.065746	0.0276037		0.028444	0.0605601	0.017525		0.0231827	0.0849909	0.0296734		0.0542327	0.0251726	0.0332024		0.0296989	0.0548756	0.00717459
C3H7O+	59.0491		0.00110787	0.0178702	0.0037205		0.00260866	0.0217469	0.00692648		0.00615907	0.0316408	0.0123896		0.00158162	0.0197495	0.017713		0.0211353	0.00504047	0.00828492		0.00250512	0.0266655	0.0125364
C2H5O2+	61.0284		0.0111648	0.188189	0.0585147		0.0259312	0.178382	0.0943317		0.0123143	0.147381	0.0330298		0.0313289	0.104966	0.194818		0.149027	0.0501106	0.163477		0.021199	0.156859	0.108326
C2ClH4+	62.9996		0.000856853	0.0037054	2.37e-08		0.000967383	0.0025174	0.00310666		0.000781662	0.00144391	0.00308083		0.00107817	0.00328145	0.000874818		0.00936367	0.000877701	0.00348699		0.000873165	0.00116354	0.00195585
C2H7S+	63.0263		1.38e-06	3e-06	3.17e-05		1.41495e-06	2.14878e-06	3.52425e-05		7.99836e-07	1.53524e-06	2.95756e-05		8.22542e-06	5.16641e-07	3.1662e-05		7.82862e-05	1.15087e-07	2.0402e-08		6.14899e-07	4.43946e-07	2.06718e-06
C4H4N+	66.0338		0.00211	6.53e-08	0.000543		0.0015278	9.71567e-05	8.91738e-08		0.000570949	1.0071e-07	4.80371e-05		0.00142335	0.00018854	1.00645e-05		8.09521e-05	0.00117963	3.16599e-05		0.000542229	0.000107426	6.92462e-05
C5H7+	67.0542		0.0186738	0.0189395	9.09e-09		0.0169813	0.0242079	0.0181244		0.020479	0.0183154	0.0318273		0.0138955	0.0328269	0.00230311		0.0312881	0.0112935	0.0122115		0.00965977	0.0229208	0.011476
C4H6N+	68.0495		0.0291841	1.67e-08	6.38e-09		0.0188488	0.00283628	0.00125646		0.0344183	0.00033573	0.000822766		0.0165389	0.00566293	2.15609e-09		0.00972188	0.0123019	6.29208e-10		0.0338518	0.00316327	2.67395e-09
C4H5O+	69.0335		0.00395601	0.018225	0.00481		0.00591195	0.0167423	0.0104558		0.00566536	0.0259127	0.0102504		0.00461254	0.0162346	0.0199445		0.0132731	0.00699355	0.0124901		0.00492386	0.0173563	0.0135193
C5H9+	69.0699		0.000343024	0.0101625	5.55e-07		0.000380404	0.0107122	0.0021089		0.00400184	0.00945548	0.00507904		1.58219e-09	0.0114102	0.00315613		0.00823668	0.00165858	0.000490791		0.00198863	0.00983029	0.000596791
C3H4NO+	70.0287		0.0017471	0.000116904	0.00019		0.00132672	0.00016247	5.43997e-07		0.00106194	6.46731e-08	1.03328e-07		0.00106274	0.000261275	0.00020778		0.000200275	0.00100917	0.000144558		0.00102068	0.000105422	3.65778e-05
C4H8N+	70.0651		8.04e-05	0.00020391	1.69e-07		0.000166621	0.000214863	0.000314238		0.00144287	4.03263e-08	2.54973e-08		2.92061e-05	0.000375884	1.69017e-05		0.000799555	7.3441e-05	3.94715e-09		0.00109481	0.000435188	1.11448e-08
C3H3O2+	71.0128		0.000815	0.00151815	0.000923		0.000851003	0.00141318	0.00142243		0.000811196	0.00124331	0.00126387		0.000754134	0.00170307	0.00104108		0.000943834	0.000832188	0.00110354		0.00121833	0.00118522	0.000680691
C4H7O+	71.0491		0.00335132	0.0170587	0.00224424		0.00466758	0.0193911	0.00391358		0.0044374	0.020788	0.00547437		0.00336045	0.0204719	0.0116761		0.0157556	0.00560352	0.00936942		0.00523915	0.017833	0.00468334
C5H11+	71.0855		4.69e-09	0.00543665	3.6e-08		1.0383e-08	0.005396	0.00100136		0.00102479	0.00344003	1.16352e-08		7.1827e-10	0.00597642	0.00172748		0.00420617	0.00091965	0.000274992		8.78624e-09	0.00547518	0.000347119
C3H5O2+	73.0284		0.000834	0.0133848	7.97e-08		0.00114446	0.0126272	7.15314e-08		0.000993065	0.00704337	0.000276777		0.000816822	0.0123793	0.00610786		0.009686	0.00140564	0.00779832		0.00386929	0.00705264	8.33607e-09
C4H9O+	73.0648		1.78e-08	0.00416519	0.00162129		0.000516615	0.00513268	0.00078452		0.000862058	0.00925223	0.000240041		0.000151915	0.00407224	0.00569815		0.00509283	0.00146049	0.00154454		1.35945e-07	0.00745937	0.00503843
C2H4NO2+	74.0237		0.000197176	0.00322399	0.00292893		0.000774113	0.00368318	0.00495947		0.00141822	0.00132675	0.00188278		0.00034614	0.00364943	0.0143275		0.000262618	0.00561614	0.00813888		0.00384086	0.00214169	0.00368114
C3ClH4+	74.9996		0.000394216	0.000629336	8.13e-08		0.000518198	0.000409344	0.000412516		0.000375037	0.000204723	5.33416e-05		0.000317786	0.000674431	5.03406e-05		3.93277e-05	0.000308498	0.000476764		0.000238931	7.72403e-05	0.000111633
C3H7O2+	75.0441		0.00106986	0.0455428	0.0176394		0.00539757	0.0536098	0.0255777		0.00306906	0.0518064	0.00749076		0.0072345	0.0280659	0.0622219		0.0576173	0.0127774	0.0440963		0.00846081	0.0490051	0.0314115
C5H2N+	76.0182		0.000264801	6.14e-05	0.000148		0.000293797	4.47543e-05	2.68452e-05		8.03072e-05	1.96371e-05	2.33501e-06		0.000150406	6.86684e-05	6.23374e-05		1.04809e-08	0.000214431	6.26642e-05		8.50237e-05	9.78551e-06	4.00877e-06
C2H6NO2+	76.0393		1.07e-05	0.00011766	7.77e-06		9.26361e-06	0.000117232	8.3754e-07		7.115e-05	1.84693e-05	1.69638e-05		1.53154e-05	0.000149892	2.04069e-05		0.000123844	2.74262e-05	2.44197e-05		4.28353e-05	5.29464e-05	1.5807e-07
C3ClH6+	77.0153		6.98e-07	6.03e-05	2.28e-05		9.79614e-07	2.47994e-05	1.27007e-05		2.07138e-05	6.52937e-07	9.28663e-05		2.29067e-07	1.86384e-05	7.47459e-07		9.51133e-05	2.50631e-06	2.13934e-08		1.26771e-06	6.8964e-07	1.31933e-06
C2H5O3+	77.0233		7.8e-05	0.000203	0.000139		0.000515896	0.00039158	0.00122887		1.87315e-06	0.000343253	7.0822e-05		0.000521138	0.000743993	0.0011174		1.9739e-07	0.000222175	0.000505624		0.000304231	0.000192966	0.000322889
C6H7+	79.0542		0.263	0.0805888	0.032795		0.259911	0.101305	0.0272661		0.189547	0.0458929	0.358937		0.232579	0.122732	0.0134185		0.0485925	0.205389	0.0375637		0.156556	0.0403206	0.157379
C5H6N+	80.0495		0.00673482	0.000371483	0.000393		0.00466705	0.000922371	2.12629e-08		0.00513614	1.00523e-08	0.00186866		0.00443135	0.00412359	3.03554e-09		0.00149009	0.00344742	1.0363e-08		0.00421899	0.00022435	8.87831e-09
C5H5O+	81.0335		0.00438099	0.0112944	0.0024		0.00568775	0.0128584	0.00804863		0.00433625	0.0134116	0.00212335		0.00325743	0.00988979	0.0110951		0.0110784	0.00440603	0.00904252		0.00677374	0.0122122	0.0050967
C5H8N+	82.0651		0.000357083	0.000703906	5.55e-08		0.000453201	0.000910812	0.00027405		0.00370449	2.04049e-07	2.99591e-08		0.000150623	0.00135462	4.66733e-05		0.00257373	0.000267731	1.43042e-09		0.00186222	0.00123336	3.76402e-09
C5H7O+	83.0491		0.00190696	0.0257082	0.00892		0.0028935	0.0307785	0.0210719		0.00264747	0.0465456	0.0149528		0.00305897	0.0263067	0.0317166		0.0349584	0.00756868	0.0362745		0.00481723	0.0424852	0.0243446
C5H10N+	84.0808		5.57e-06	6.03e-05	2.97e-06		2.07898e-05	5.85926e-05	3.9427e-05		0.000224898	4.21889e-06	6.39068e-07		3.2686e-06	6.56356e-05	2.41173e-05		0.000201338	1.77184e-05	1.79937e-08		0.000163413	9.71134e-05	8.54941e-08
C4H5S+	85.0107		0.00241	1.42e-08	0.0022		0.000885621	0.000621232	0.0185893		8.54259e-09	5.44458e-09	0.0921705		0.0041916	1.72881e-09	0.0019207		1.7242e-10	0.00761432	8.19829e-05		1.16976e-08	1.82921e-09	0.0273728
C4H5O2+	85.0284		0.000232685	0.0131	0.00463168		0.000799932	0.0118072	0.0091714		0.000794428	0.0120982	0.00170609		0.00155885	0.00693273	0.0149994		0.0098043	0.00266919	0.0147347		0.00247608	0.0103886	0.00617675
C5H9O+	85.0648		0.00158588	0.0137153	0.00176656		4.78134e-09	0.0139017	0.0150554		1.2244e-08	0.0159587	0.012151		1.60576e-05	0.0149026	0.00783379		0.0496055	4.08982e-10	0.0309315		1.07684e-08	0.0269375	0.0138443
C3ClHN+	85.9792		0.000177616	0.000158973	1.5e-07		0.000221105	7.98992e-05	4.51701e-05		0.000103771	1.94769e-05	3.74828e-07		6.65521e-05	0.000210558	5.10173e-06		1.54119e-05	9.04283e-05	0.000126244		7.7393e-05	2.02767e-05	5.13809e-07
C4ClH3+	85.9918		0.000151935	0.000129149	3.55e-07		0.000195334	7.86462e-05	8.36054e-05		9.33218e-05	2.66228e-05	3.94943e-07		9.49237e-05	0.00015022	3.60675e-05		1.30645e-05	0.000101943	0.000114689		7.12372e-05	1.9548e-05	1.31831e-05
C4H7O2+	87.0441		0.00152754	0.026809	0.00931		0.00353816	0.0315025	0.01715		0.00157715	0.0379762	0.00282662		0.00425122	0.017401	0.0391401		0.030506	0.00770997	0.0295376		0.00578553	0.0344516	0.0188019
C5H11O+	87.0804		4.4e-08	0.00100213	0.000331997		8.76365e-05	0.00120337	0.000259119		9.39498e-08	0.00253881	1.28351e-08		1.62409e-08	0.00114527	0.00159984		0.00134371	0.000393751	0.000520028		8.92368e-08	0.0022597	0.00186621
C3ClH3N+	87.9948		0.000549	0.00052133	6.43e-08		0.000617815	0.000332687	7.5093e-05		0.000365961	9.14666e-05	1.31781e-07		0.000356567	0.000995152	1.22843e-05		2.06283e-05	0.000334503	0.000568648		0.000362845	0.000121199	7.19851e-08
C3H6NO2+	88.0393		0.00431381	0.00547084	0.00296		0.00391584	0.00473983	0.00255757		0.00670507	0.00155148	0.00266025		0.00421257	0.00428577	0.00431567		0.00443309	0.0038674	0.00948936		0.00623034	0.00346659	0.000829106
C3ClH2O+	88.9789		0.000104	0.000204532	2.71e-07		0.000141257	0.000108874	0.000110949		8.6764e-05	5.42692e-05	2.47368e-07		8.04812e-05	0.000236811	5.49296e-05		3.0103e-06	7.54022e-05	0.000165273		9.03805e-05	3.58144e-05	1.44314e-06
C3H5O3+	89.0233		0.000319	0.00270736	0.000973		0.000363067	0.0018796	0.00228753		0.000423055	0.00188259	0.000760881		0.000186584	0.00162873	0.00214715		0.000934273	0.00053867	0.0024552		0.00104607	0.00140759	0.000840893
C4H9O2+	89.0597		0.000133432	0.0073841	0.00252845		0.000888435	0.00890254	0.00351656		0.000441571	0.0101914	0.00100586		0.000808586	0.00574282	0.00988548		0.0091358	0.00198118	0.00672177		0.000644786	0.0098245	0.00571781
C3H8NO2+	90.055		0.020595	0.0019426	9.28e-08		0.0158962	0.00144185	0.000638242		0.0150451	2.21946e-08	3.97056e-05		0.012899	0.00454492	3.07035e-06		0.00249986	0.0102031	0.000852603		0.0146212	0.000764216	0.000525124
C3ClH4O+	90.9945		0.00188503	0.00260427	2.37e-08		0.00246659	0.001794	0.0014174		0.00142135	0.00111164	2.10974e-08		0.00196558	0.00349761	0.000502783		0.000155219	0.00172833	0.00266352		0.0019545	0.000712089	4.82893e-07
C3H7O3+	91.039		0.000504414	0.0034065	0.000494834		0.000604119	0.00304863	0.00102667		2.10858e-07	0.00214158	2.17748e-08		0.000373126	0.00282361	0.00227782		0.00199874	0.000594661	0.0025541		0.00103578	0.00192531	0.000183944
C6H6N+	92.0495		0.00382366	0.000813769	0.00257463		0.00337215	0.00120646	6.86568e-08		0.00211619	2.19436e-08	0.000378796		0.00295835	0.00395443	6.54496e-09		0.000743154	0.00203626	0.000201769		0.00125266	0.000842155	1.09858e-08
C7H9+	93.0699		0.0413058	0.0037884	0.0204488		0.0349792	0.00763871	0.0244572		0.0430602	0.0094374	0.0456482		0.0301027	0.0104422	0.00268146		0.0123999	0.0261956	1.41879e-09		0.0362744	0.00464989	0.0366891
C5H4NO+	94.0287		0.000119727	7.97e-05	4.49e-07		0.000116778	2.17697e-05	3.92606e-07		1.21988e-05	7.33073e-07	9.52554e-07		4.36873e-05	0.000232504	9.53843e-07		1.17365e-08	6.7912e-05	4.90417e-05		6.24575e-06	2.16939e-06	4.90913e-07
C6H6O+	94.0413		0.0102929	0.0156829	0.0264		0.0114236	0.0183259	0.0307299		0.0203624	0.0202213	0.0282003		0.0153322	0.0129108	0.00964333		0.0101926	0.0135966	0.020014		0.017258	0.0145714	0.012877
C2ClH6NO+	95.0132		0.000195857	0.00321901	0.000572776		0.000238738	0.00319904	0.00130296		9.32502e-06	0.00395149	0.000258257		0.000103232	0.00238645	0.0038111		0.00303872	0.00089525	0.00158339		0.000149798	0.002765	0.00247322
C6H10N+	96.0808		1.35e-07	0.000147555	2.77e-07		3.26459e-05	0.000215185	2.94841e-05		0.000543314	2.05381e-07	6.24305e-08		1.38125e-08	0.000186669	1.3604e-07		0.000703446	2.67911e-05	4.24223e-09		0.000310956	0.000285378	1.53653e-08
C2Cl2H3+	96.9606		4.22e-05	0.000114162	9.07e-07		5.8982e-05	9.59119e-05	5.66569e-05		2.92143e-05	8.5914e-05	1.10662e-05		3.46726e-05	0.000111241	8.23584e-05		4.73046e-05	3.8231e-05	4.86635e-05		1.67466e-05	4.89247e-05	7.83171e-05
C5H5O2+	97.0284		0.00143	0.0220932	0.00596		0.00253633	0.0215005	0.0102983		0.00260647	0.0251745	0.00378502		0.00318022	0.0180548	0.0258677		0.0224729	0.00607915	0.01262		0.00394196	0.0195672	0.0158257
C6H9O+	97.0648		7.22e-09	0.00843118	0.00301011		0.000756293	0.0111524	0.00548318		0.00146484	0.0194716	1.71165e-08		0.000383686	0.00841544	0.0135172		0.0129406	0.0033622	0.0103184		2.12676e-08	0.0180796	0.013083
C5H8NO+	98.06		0.000766355	0.000332063	1.19e-07		0.000642523	0.0002435	0.000155352		0.000974677	6.08435e-08	0.000407154		0.000406863	0.000770767	4.42256e-08		0.000176719	0.000335947	0.00010616		0.000645407	0.00013788	1.99006e-07
C5H7S+	99.0263		0.000115326	1.62e-07	4.1e-05		8.14006e-08	1.49423e-07	0.000896258		1.55257e-08	9.62704e-09	0.00619537		0.000229276	3.15983e-08	9.18149e-06		0.000285399	0.000276874	4.23429e-09		9.69588e-05	9.20894e-09	0.00113396
C5H7O2+	99.0441		0.000575847	0.0142	0.006		0.00155092	0.0146373	0.0137211		0.00123645	0.0189416	0.00228381		0.00110526	0.00860608	0.0205323		0.0146332	0.0042951	0.0274037		0.00379194	0.0183151	0.0122693
C6H11O+	99.0804		7.66e-06	0.00150487	7.55e-05		3.52746e-07	0.00173041	1.4444e-07		7.39956e-08	0.00169164	1.80525e-08		7.29391e-09	0.00149106	0.00107799		0.00195762	0.000196426	0.000808889		0.000182218	0.0021023	0.000343016
C7H15+	99.1168		2.56e-07	9.64e-05	9.1e-07		3.50177e-07	8.79928e-05	1.37772e-06		1.11939e-05	2.50801e-05	6.21103e-07		3.08736e-08	0.000119506	1.59866e-05		5.03101e-05	1.05382e-05	1.9604e-05		1.05496e-07	8.81707e-05	8.05499e-08
C4H6NO2+	100.039		4.89e-05	7.12e-05	9.56e-06		4.19515e-05	4.61396e-05	3.5085e-05		0.000104016	1.16479e-06	1.4819e-05		4.82214e-05	0.000110397	1.15321e-05		3.41937e-05	4.15251e-05	4.9189e-05		8.34178e-05	2.62252e-05	1.24479e-07
C5ClH6+	101.015		0.00198	0.0009068	8.22e-08		0.00217941	0.000420112	0.000818196		0.00097399	2.43913e-07	0.000404595		0.00176736	0.00105151	4.90757e-08		0.000310551	0.00150364	0.000434426		0.000528427	4.82535e-08	0.00027677
C4H5O3+	101.023		2.76e-05	0.000900904	0.000576		2.99806e-05	0.000576351	0.0014835		1.42425e-07	0.00109594	0.000157484		2.61124e-08	0.000464399	0.00116938		0.000217147	0.0002014	0.00186651		0.000315846	0.00074484	0.000863217
C5H9O2+	101.06		2.27e-09	0.0126051	0.00510841		0.000752371	0.0102798	0.0116848		0.00147483	0.0123934	0.00211852		0.000539074	0.00669374	0.0121703		0.0108318	0.00352057	0.00953248		1.73937e-07	0.0116759	0.0112655
C6H13O+	101.096		2.58e-05	0.00105322	2.96e-05		6.42136e-08	0.00109416	6.69205e-08		2.12576e-07	0.000935823	2.78953e-08		6.82554e-09	0.00137402	0.000573596		0.00111605	0.000127889	0.000313069		6.99939e-05	0.00132455	0.000264867
C4H7O3+	103.039		0.000653	0.011273	0.00704219		0.0012738	0.0114072	0.00451623		0.000805528	0.00960525	0.00241951		0.00220963	0.00784551	0.01083		0.00738291	0.0031767	0.00547817		0.00145642	0.00745236	0.00743907
C8H7+	103.054		0.0885035	2.48e-09	0.15157		0.0929088	0.00112796	0.0231398		0.0312011	0.00188043	0.0100898		0.0837496	0.0016481	0.00688615		7.43923e-10	0.0736852	0.0091909		0.0277122	0.0016466	0.0176411
C7H6N+	104.049		0.0226633	0.00716	0.067627		0.0327646	0.00965503	0.0100212		0.0169139	0.00187488	0.0113864		0.0328812	0.0201265	0.00318194		1.11569e-09	0.0314476	0.00669054		0.020332	0.00279569	0.00938539
C8H9+	105.07		0.0815627	0.0189319	0.16097		0.0813418	0.0192074	0.0418753		0.132742	0.008582	0.0262538		0.0834641	0.0239063	0.00598128		0.0453461	0.0637279	1.98358e-09		0.141049	0.0144564	0.00649635
C5H4N3+	106.04		0.000119456	0.00010197	0.000298642		0.000157118	7.01651e-05	0.000199766		0.000196556	2.99456e-05	3.43877e-05		0.000143645	0.00011388	4.11988e-05		3.86337e-05	0.000113775	4.78028e-05		0.000204997	3.9253e-05	4.75516e-06
C7H8N+	106.065		0.000587471	2.39e-05	0.00104		0.000238531	0.000206241	4.09298e-07		0.000544498	2.82316e-08	6.33982e-08		0.000640923	0.000297245	4.44727e-08		0.000865568	0.000588088	2.67325e-09		0.000123022	0.000124957	2.65247e-08
C7H7O+	107.049		0.0147537	0.0125533	0.0343		0.0179945	0.00941248	0.0262044		0.0194952	0.00773526	0.00553301		0.0225195	0.0132905	0.00785843		0.00563569	0.0184058	0.00952023		0.0260544	0.00716843	0.00437155
C8H11+	107.086		0.00130148	0.00555189	5.06e-08		0.00169573	0.00527523	0.00930292		0.00778005	0.00509219	0.0113227		0.00094713	0.00751917	0.0017905		0.00579763	0.00260105	4.06077e-09		0.0062329	0.00604147	0.00482262
C6H5O2+	109.028		0.00121233	0.00337023	0.00245293		0.0018023	0.00327646	0.00427471		0.00173876	0.00317504	0.000519705		0.00218016	0.00408797	0.0045287		0.000157986	0.00280865	0.00281388		0.004278	0.00294461	6.74271e-05
C7H9O+	109.065		0.000182044	0.00378799	0.00369795		0.000421205	0.0046647	0.00823544		0.00389542	0.0112113	0.0068709		0.00128916	0.00327071	0.00628764		0.00547719	0.00235842	0.0121007		0.00166872	0.00949538	0.0085416
C5H4NS+	110.006		8.84e-05	4.69e-07	0.000557557		7.67869e-05	4.01028e-05	0.000505752		3.55731e-07	5.69263e-08	0.00166384		0.000239436	1.91869e-08	0.000274903		2.00702e-09	0.000563864	3.80427e-08		1.29449e-07	9.94032e-09	0.00117478
C6H7O2+	111.044		2.71e-07	0.0081	0.00488541		0.000767411	0.00929544	0.00880579		0.000596894	0.0169838	0.00275444		0.00127937	0.0059074	0.0152721		0.00953543	0.00561286	0.0147813		0.000995663	0.0147232	0.0163143
C7H11O+	111.08		1.81e-08	0.00137383	0.000448333		5.97068e-05	0.00171557	0.00136135		2.13376e-05	0.00353207	1.96049e-08		2.55523e-08	0.00135866	0.00251536		0.0022536	0.000594082	0.00267323		3.22254e-08	0.0034254	0.00292725
C6H10NO+	112.076		0.000116	0.000160766	1.8e-07		0.000118496	0.000115988	3.55428e-05		0.00058477	6.75482e-08	3.23024e-07		4.55761e-05	0.000283746	6.7412e-08		0.000229331	6.03421e-05	1.63514e-08		0.000250217	8.96998e-05	2.48185e-08
C2ClH6O3+	113		3.07e-05	0.000219022	0.000256		3.70935e-08	1.75419e-05	0.0010585		0.000125282	1.06336e-05	0.00172115		0.000187673	2.54732e-08	0.000449667		3.4584e-09	0.000390016	0.000134109		6.05221e-08	8.80662e-08	0.00135511
C6ClH6+	113.015		0.00304	0.00160309	0.00350649		0.00348544	0.000858945	0.00358855		0.0021343	0.00020045	0.00362282		0.00332699	0.000571669	0.000975081		1.05041e-09	0.00329446	0.000910453		0.00143801	1.65414e-08	0.00246027
C5H5O3+	113.023		0.000156353	0.00164723	0.00040154		0.000337139	0.00128873	0.00170753		3.02362e-08	0.00194736	0.000104291		0.000244973	0.00126225	0.00232661		0.000736421	0.000703991	0.00273612		0.000968431	0.00133764	0.00132362
C6H9O2+	113.06		0.000241158	0.00438804	0.00270318		0.000611372	0.00491814	0.00687619		0.000724392	0.00912082	0.00193483		0.000626583	0.00303434	0.00938954		0.00524414	0.00214592	0.0185512		0.00149789	0.00942229	0.00926167
C8H17+	113.132		4.47e-08	0.000356257	1.12e-05		1.75966e-07	0.000268861	0.000289028		6.75167e-05	0.000150251	7.82906e-06		1.3587e-08	0.000288067	0.000134865		0.000260421	8.80514e-05	5.27342e-05		5.80041e-08	0.000289646	0.000176373
C5H8NO2+	114.055		0.000126	0.000453117	4.13e-05		5.44346e-05	0.000600401	0.000281335		4.2686e-05	0.000417316	0.000345852		9.91737e-05	0.000568592	0.00023751		0.00111141	8.95226e-05	0.000951639		0.00024158	0.000587494	0.000257859
C7H15O+	115.112		6.83e-05	0.00265166	1.46e-06		2.35364e-08	0.00214487	4.1289e-08		5.16667e-08	0.00114109	2.0643e-08		2.53269e-09	0.00293393	0.00084179		0.00126081	0.000190451	0.000365199		1.83378e-05	0.00219337	2.15339e-08
CCl3+	116.906		0.00016966	0.0007511	5.34e-08		0.00033377	0.000409632	0.000307409		0.000197073	8.84894e-05	1.1169e-07		6.80306e-05	0.000376078	4.51119e-05		1.34676e-08	8.98446e-05	0.000323715		0.000127078	4.8225e-05	1.26733e-05
C5H9O3+	117.055		2.41e-07	0.00304646	0.00161		5.1753e-05	0.00326152	0.00136932		5.37223e-09	0.00463386	0.000831594		0.000403632	0.00229213	0.00509402		0.00258676	0.000975975	0.00417278		1.97827e-08	0.0034892	0.00453815
C9H9+	117.07		0.00603619	0.012341	0.0905093		0.0147694	0.00807408	0.0430896		0.0230006	0.00416537	0.0230593		0.0290602	0.00510569	0.00890944		0.00813885	0.017439	0.00908684		0.01867	0.0065728	0.0152288
C8H8N+	118.065		0.000750649	0.000277	0.00914682		0.00139719	0.000573408	0.00211998		0.00171758	6.00663e-08	0.000695224		0.00278817	1.5573e-08	0.0011018		0.000206131	0.00231693	0.000777835		0.00214194	6.40707e-05	0.00160788
C5H12NO2+	118.086		9.43e-05	0.000103	0.000551851		0.000106665	0.00013095	0.000259424		0.000467923	5.37077e-05	0.000143053		0.000147941	0.000127004	6.69614e-05		0.000167933	0.000154837	0.000123399		0.000402406	0.000117974	3.954e-06
C4ClH4O2+	118.989		9.26e-05	0.00038	4.62e-07		0.000124887	0.000187046	0.000314715		7.47407e-05	0.000181971	9.30314e-05		0.000101124	0.000310164	0.000268704		6.61872e-06	9.06004e-05	0.000271736		0.000184861	7.36097e-05	5.7568e-05
C8H7O+	119.049		0.00269	0.00477561	0.014046		0.00464393	0.00321323	0.0133191		0.00675723	0.00457594	0.0103981		0.00672844	0.00449666	0.00401772		0.0011853	0.00606983	0.00453733		0.00593887	0.00279242	0.00535246
C9H11+	119.086		0.00463117	0.00693965	0.0173331		0.00558187	0.00498848	0.0175275		0.0257552	0.00593424	0.0118764		0.00681257	0.00668509	0.00189827		0.0112204	0.00585182	0.004193		0.0282225	0.00753966	0.000419295
C7H6NO+	120.044		0.000129598	0.000594092	0.000342878		0.000218267	0.000475504	0.000749724		0.000353534	9.67352e-05	0.000407669		8.91772e-05	0.00130455	0.000623143		1.80616e-05	0.0002515	0.000272496		0.000104575	0.000348635	0.00049334
C8H9O+	121.065		0.00293467	0.00405539	0.010289		0.00359989	0.00318184	0.00929125		0.00631959	0.00433327	0.00570213		0.00508374	0.00353427	0.00379078		0.00255003	0.0048655	0.00664272		0.00756934	0.004727	0.00443116
C9H13+	121.101		3.05e-06	0.00168425	3.33e-07		4.69724e-08	0.00138433	0.000765361		0.000310583	0.000943785	0.000755346		3.18226e-09	0.00169473	0.000309098		0.0009135	0.000284173	2.73787e-05		4.31331e-08	0.0013961	0.000639165
C7H7O2+	123.044		0.00108	0.00596926	0.00940881		0.00201612	0.00408676	0.01136		0.00316193	0.00513936	0.00219487		0.00317164	0.00497868	0.00574842		0.000120129	0.0158798	0.0311318		0.0109196	0.00949801	6.04397e-09
C8H11O+	123.08		1.59e-08	0.0020811	0.00131095		4.63378e-08	0.00266892	0.00588713		0.00236248	0.0102513	0.00344336		7.90777e-05	0.00245349	0.00715344		0.00406452	0.00211876	0.0179916		0.000622186	0.01034	0.0100397
C3Cl2H3O+	124.956		7.2e-05	0.000183032	2.79e-07		0.000109638	0.000101368	0.000103734		5.97395e-05	6.24623e-05	3.99679e-05		5.22616e-05	0.000205992	2.87115e-05		9.32677e-07	4.95478e-05	0.000148961		7.9876e-05	2.60049e-05	3.94136e-05
C6H5O3+	125.023		3.04e-05	0.00099426	0.00057		4.93098e-06	0.000787647	0.00171828		4.155e-08	0.0019099	0.000138197		8.35413e-05	0.000705545	0.00217877		0.000312713	0.000494544	0.00226667		0.000663108	0.00154748	0.00167253
C7H9O2+	125.06		0.0031899	0.0124923	0.0141921		0.00555568	0.00893771	0.0237734		0.00816385	0.0166583	0.00524372		0.00563718	0.0101053	0.0189673		0.00716494	0.00864428	0.0211736		0.00838143	0.0145161	0.0168025
C7ClH7+	126.023		6.09e-05	0.000355543	0.00021938		0.000106936	0.000356022	0.000341731		2.04779e-07	0.000519494	0.000117565		0.000102704	0.000312816	0.000442816		0.000238977	0.000165338	0.000374833		0.000127042	0.000321681	0.000381128
C6H7O3+	127.039		0.000268	0.00268627	0.0022648		0.000768092	0.0020806	0.0041971		0.0002936	0.00334642	0.000968441		0.000831858	0.00234034	0.00407422		0.000669174	0.00149376	0.00506755		0.00145123	0.00255031	0.00254937
C6ClH6O+	129.01		0.00214399	0.00397241	0.00457178		0.00278756	0.00185504	0.00918378		0.00319902	0.00196672	0.00035485		0.00419343	0.00465933	0.00336907		2.61687e-10	0.00375965	0.0044734		0.00353897	0.00118602	0.00158336
C10H9+	129.07		2.07e-09	0.00647	0.0549261		5.42671e-09	7.45331e-09	0.0929301		0.0203951	0.00864357	0.0392623		0.0386339	3.34454e-09	0.0615738		0.00230234	0.0175476	0.0239567		0.0129066	0.00799316	0.0689591
C8H17O+	129.127		1.13e-07	0.000312	0.000100467		2.00431e-07	0.000249932	6.19283e-07		2.22685e-06	0.000103354	3.47175e-07		0.000211898	8.81603e-05	0.000380689		0.000124022	0.000106411	8.16275e-05		3.31814e-05	0.00021059	8.07669e-05
C9H8N+	130.065		5.13e-09	0.00143	0.00756926		0.000314804	0.000279319	0.00600056		0.00262041	0.0009055	0.00132382		0.00314887	3.72686e-09	0.00719871		0.000234157	0.00274947	0.00423561		0.00331455	0.000983564	0.00442904
C9H7O+	131.049		4.76e-09	0.00448	0.0208821		0.000560247	0.000725695	0.0262172		0.00470635	0.00306904	0.00545176		0.010947	8.66726e-09	0.0137		4.412e-10	0.00735905	0.00515054		0.00578266	0.00183261	0.00852033
C10H11+	131.086		1.98e-07	0.00194181	0.00422095		9.14846e-05	0.00103713	0.00766858		0.00428241	0.00245201	0.00517517		0.00164689	0.00172255	0.00258428		0.00253286	0.00188051	0.00681851		0.00343685	0.00326498	0.0040633
C9H10N+	132.081		6.37e-06	0.000162987	0.000438041		2.97652e-05	8.70478e-05	0.000533895		0.000438718	0.000210431	0.000111762		0.00016565	5.61155e-05	0.000192561		0.000338456	0.000210785	0.00191148		0.000867878	0.000470588	2.88852e-08
C4ClH8N3+	133.04		0.000194	0.000150043	0.000693246		0.000309981	8.77175e-05	0.000256581		0.000214191	6.78301e-06	0.000155834		0.000254315	0.000229011	0.000103594		1.14344e-07	0.000260387	0.000135235		0.000238674	5.19257e-05	0.000166845
C9H9O+	133.065		1.01e-07	0.00131481	0.00242486		5.87783e-05	0.000636091	0.00516929		0.00244669	0.00252535	0.0052288		0.00117163	0.00109192	0.00366965		0.000844195	0.00157928	0.00468653		0.00176049	0.00273807	0.00431291
C10H13+	133.101		5.86e-08	0.00110627	0.000561081		2.63116e-06	0.00071707	0.00248053		0.00160572	0.00141976	0.00152849		8.9771e-05	0.00104677	0.000749371		0.00154703	0.000560115	0.00171145		0.00091777	0.00157253	0.00157025
C5Cl2H5+	134.976		0.000476	0.000501304	1.93e-07		0.000615272	0.000224145	0.000548341		0.000336529	0.000106717	9.47724e-08		0.00036353	0.000727627	4.78974e-05		3.58627e-09	0.000307618	0.000353015		0.000230952	5.71125e-05	9.97242e-06
C8H7S+	135.026		5.54e-09	0.00101	0.00246102		6.52531e-09	1.15942e-08	0.00422534		0.00173307	7.38015e-09	0.0110382		0.00161339	2.01765e-09	0.00829141		0.000114941	0.00308398	0.000947848		9.91518e-10	4.05966e-10	0.0216113
C8H7O2+	135.044		1.72e-08	0.000516	0.000581561		2.96481e-07	7.68343e-05	0.00175135		0.000622831	0.000375963	0.000743694		0.000218796	5.37573e-05	0.00254178		2.53256e-09	0.000598308	0.00120473		0.000460544	0.000707791	0.00158211
C9H11O+	135.08		5.09e-05	0.000796481	0.000676611		8.46124e-05	0.000596062	0.00158591		0.000831829	0.00119343	0.00102968		0.000195063	0.000931685	0.000919649		0.000573951	0.000656465	0.00242818		0.00117255	0.0016088	0.00110914
C10H15+	135.117		7.4e-08	0.00168165	0.000220831		3.08342e-08	0.00134827	0.000887633		0.000301601	0.00100578	0.000122934		2.65735e-09	0.00158272	0.000483409		0.000942616	0.000321987	0.000501594		2.24892e-08	0.00151531	0.000678999
C8ClH6+	137.015		0.000169	0.000391056	0.00172594		0.000384657	0.000127616	0.00126566		0.000277429	6.26506e-05	0.000150274		0.000527204	3.92591e-06	0.00059285		6.82192e-05	0.000597149	0.0003202		0.000249461	2.56174e-07	0.000302842
C8H9O2+	137.06		2.29e-05	0.00100217	0.000749604		7.68967e-05	0.00116452	0.00260187		0.000332234	0.00271368	0.000768885		0.00028032	0.00119887	0.00265817		0.00101678	0.00104664	0.00502654		0.0013224	0.00297117	0.00224557
C9H13O+	137.096		6.6e-08	0.000378366	0.000218162		1.14485e-07	0.000407082	0.00120898		0.00018351	0.00220056	0.000487812		8.21436e-09	0.000491738	0.00177827		0.000648184	0.000813779	0.00476184		0.000152866	0.00254401	0.00309261
C10H17+	137.132		2.75e-08	0.00512972	0.00360573		6.50007e-09	0.00686446	2.21633e-08		0.00156399	0.00154696	0.00240134		5.05965e-09	0.00356643	0.00231836		0.00362254	0.000463138	0.000655126		9.86414e-09	0.00308211	0.000820316
C7ClH4O+	138.995		3.48e-06	0.000153	0.000358161		1.51544e-05	1.11332e-06	0.000626678		0.000108	9.14378e-05	2.29604e-05		0.000171338	0.000119311	0.000393213		5.0592e-09	0.000141689	0.000139803		0.000141107	4.46481e-05	0.000119439
C8ClH8+	139.031		4.78e-05	0.00023	0.000656641		7.65066e-05	2.68518e-05	0.000626765		0.000282075	6.2751e-08	0.000492179		0.000298917	1.31507e-06	0.000149103		3.30932e-05	0.000305437	0.000174457		5.55519e-08	1.8338e-08	0.000778363
C7H7O3+	139.039		0.000181	0.000901	4.32e-05		0.000116364	0.000618711	0.00127649		6.77795e-08	0.0012148	0.000188044		8.66531e-05	0.000785064	0.00184746		0.00029583	0.000547401	0.00226184		0.00089207	0.00112782	0.00104324
C9H15O+	139.112		1.03e-07	0.000597079	0.000115678		2.4621e-07	0.000586483	0.000274484		6.26632e-05	0.000812273	6.45811e-08		8.83165e-09	0.00058346	0.000617006		0.000587615	0.000212198	0.000937693		9.27831e-07	0.00107696	0.000897148
C7ClH6O+	141.01		3.46e-05	0.000197	0.000701652		7.9544e-05	4.44853e-05	0.000778532		0.000176379	6.37139e-05	0.000155877		0.000310982	8.9678e-05	0.000390964		4.65954e-09	0.000269964	0.000158656		0.000115752	4.84373e-05	0.000316321
C9H17O+	141.127		1.81e-05	0.000282	6.2e-07		2.46145e-07	0.000218983	7.28984e-07		9.70773e-07	8.3851e-05	3.27203e-07		1.35322e-08	0.00033427	8.34797e-05		8.18447e-05	6.08129e-05	0.00014899		1.21319e-05	0.000230824	7.55268e-08
C10H21+	141.164		1.29e-07	0.000205276	3.57e-07		1.33723e-07	0.000184123	5.11927e-07		1.01635e-05	5.23465e-05	2.57937e-07		1.32586e-08	0.000250428	2.83264e-05		7.60411e-05	2.37788e-05	1.33904e-05		4.04065e-08	0.000171165	3.21638e-08
C3Cl3H2+	142.922		5.2e-05	0.000184001	2.4e-07		8.34664e-05	9.05858e-05	0.000101287		4.93315e-05	4.66435e-05	1.68795e-05		2.1401e-05	0.000152873	1.27607e-05		3.29472e-08	2.37559e-05	0.000108345		3.18281e-05	1.49986e-05	4.94193e-05
C11H11+	143.086		1.17e-08	0.000612	0.00068		1.26577e-08	1.70335e-08	0.00321862		0.00232765	2.55319e-08	0.00465559		0.00067426	1.96645e-08	0.00907896		2.02265e-09	0.00150661	0.00438892		2.77988e-09	0.00176989	0.0132023
C9H19O+	143.143		0.000158	0.00162	6.12e-08		3.58261e-08	0.0010173	5.57709e-08		7.48613e-08	0.00025996	1.786e-07		2.64581e-09	0.00168631	0.000180516		0.000403207	3.1861e-05	0.00020764		9.32792e-09	0.000792223	6.03025e-09
C10H10N+	144.081		1.14e-06	0.000195	0.000575974		2.04388e-05	1.56508e-05	0.000801146		0.000712674	0.000125279	0.000443489		0.000248058	7.40935e-08	0.000926424		5.62028e-05	0.000668882	0.0027736		0.00132818	0.000737727	0.000956324
C6ClH6O2+	145.005		2.21e-05	0.000259	0.00027562		3.48227e-05	0.000169566	0.000582899		0.000144999	0.000239956	0.000196307		9.21384e-05	0.000167251	0.000574231		7.82434e-05	0.000349957	0.000829574		0.000111615	0.000232578	0.000641193
C6H9O4+	145.05		4.12e-08	0.00108296	0.00068933		4.36449e-07	0.00080544	0.00159322		1.01536e-08	0.00184754	0.000865167		1.86129e-05	0.000722876	0.00162095		0.000281773	0.00034808	0.00220144		2.62283e-08	0.00106783	0.00217806
C10H9O+	145.065		2.98e-08	0.00054536	0.00157827		2.12203e-05	3.44866e-05	0.00293439		0.00130382	0.000350054	0.00265675		0.000903956	3.69277e-07	0.00339679		4.45444e-05	0.00118152	0.00258093		0.000278396	0.00122455	0.004295
C7H13O3+	145.086		2.39e-07	0.000290893	0.000179674		8.14955e-06	0.000294498	0.000516756		8.3611e-05	0.000559493	5.45623e-05		3.895e-05	0.000227238	0.000671824		0.000271043	0.000319106	0.00213293		0.000520027	0.000784357	0.000612678
C11H13+	145.101		2.66e-07	0.000346046	0.000259662		6.42792e-08	0.00013182	0.00153205		0.00109344	0.000734332	0.00109343		5.44252e-05	0.000513265	0.000850815		0.000559348	0.000785612	0.00371986		0.000469794	0.0015156	0.00262544
C10H12N+	146.096		8.1e-06	0.00074654	0.00065918		1.77932e-08	6.77239e-07	0.00503326		0.00350309	0.00213152	0.00235711		0.000173297	0.000809248	0.00104804		0.000188518	0.00519227	0.0371412		0.0111892	0.0104753	0.00716946
C6Cl2H5+	146.976		9.11e-05	0.000170838	0.000361529		0.000147988	6.85952e-05	0.000451876		0.000141702	8.21659e-05	3.0383e-05		0.000139105	0.000121707	0.000153797		7.07828e-09	0.000153528	0.000118447		0.000105567	2.79161e-05	0.000100443
C9H7O2+	147.044		3.18e-08	0.000373311	0.000550088		4.68903e-08	6.77775e-08	0.00203719		0.000670916	0.000308432	0.00109962		0.000314444	0.000339093	0.0036537		1.38665e-09	0.000659025	0.00110765		4.69982e-08	0.000787269	0.0036991
C7ClH12O+	147.057		3.4e-08	0.000649091	0.00108848		4.34831e-05	4.51084e-06	0.00167111		0.000402817	3.15087e-07	0.000561256		0.000248477	0.000256677	0.0017311		4.4761e-09	0.000320273	0.000360319		0.000339891	0.000276889	0.000246653
C10H11O+	147.08		2.11e-07	0.000309091	0.000536616		1.83387e-06	0.000158451	0.00136341		0.000864892	0.00102775	0.00195241		0.000185812	0.000448674	0.00163149		0.000284929	0.000873773	0.00304206		0.000136621	0.00171718	0.00371873
C11H15+	147.117		6.21e-08	0.000441124	0.000134038		6.40777e-08	0.00024872	0.00114068		0.000458241	0.000695243	0.000217633		1.31498e-08	0.000497085	0.000468261		0.000513	0.000347475	0.0014945		8.3138e-08	0.000942711	0.00128418
C5Cl2H3O+	148.956		0.000163	0.000334236	2.18e-07		0.000184894	0.000124302	0.00032925		0.000136698	4.61128e-05	1.38061e-07		9.58019e-05	0.000374451	2.70731e-05		1.14859e-08	6.1042e-05	0.00013827		8.8825e-05	2.59107e-05	3.74902e-07
C5ClH6O3+	149		3.83e-05	0.000213468	9e-05		6.41668e-05	8.87464e-05	0.000289933		9.48461e-05	6.69426e-05	2.61877e-07		6.33615e-05	0.000186691	0.000146018		7.37416e-09	7.13371e-05	0.000154152		7.91339e-05	3.17378e-05	2.86353e-07
C8H5O3+	149.023		1.73e-07	0.000343512	0.000482814		4.79112e-05	4.25628e-05	0.00121408		0.000376155	0.000274239	0.000545843		0.000166901	0.000236779	0.00179481		1.76305e-05	0.000591072	0.000981483		0.000153256	0.000547301	0.00191426
C11H17+	149.132		6.95e-08	0.000606793	0.000108765		5.72035e-08	0.000480493	0.000528515		0.000168254	0.000385667	1.99542e-07		5.44916e-09	0.000659947	0.000217994		0.000410615	0.00017289	0.00041775		5.51358e-08	0.000779708	0.000381773
C8H8NO2+	150.055		1.89e-08	0.000442991	0.000456841		7.33855e-07	6.55087e-07	0.00121066		0.000275441	0.000199028	0.00016329		0.000111854	8.22688e-05	0.0015768		1.00354e-08	0.000225003	0.000450882		0.000260664	0.000223195	0.000583838
C9ClH8+	151.031		5.49e-08	0.000355478	0.000738111		5.59349e-06	5.40683e-07	0.00143047		0.000241111	0.000238501	0.000323663		0.000470073	6.65362e-07	0.00161057		7.39599e-05	0.00041421	0.000611571		0.000220029	0.000233953	0.00109979
C9H11O2+	151.075		5.06e-08	0.000430542	0.000406871		7.12578e-08	0.000241917	0.00154384		3.7786e-05	0.00153466	0.000932843		8.90654e-05	0.000615463	0.00173154		0.000407589	0.000629595	0.00312701		0.000509277	0.00196562	0.00213507
C10H15O+	151.112		5.63e-06	0.000233917	9.59e-05		5.82204e-07	0.000191285	0.000357563		6.93537e-06	0.000571077	0.000147599		1.90822e-08	0.000272135	0.000543993		0.000197763	0.000338155	0.00141856		4.53932e-05	0.000756681	0.0011419
C11H19+	151.148		1.62e-07	0.000336039	2.5e-05		1.11733e-07	0.000292593	9.91713e-05		5.98527e-05	9.31759e-05	2.38421e-07		9.61916e-09	0.000374314	5.76941e-05		0.000174615	6.11063e-05	8.66604e-05		4.56896e-07	0.000366613	1.48493e-07
C8ClH5O+	152.002		2.47e-06	2.76e-05	5.41e-05		4.0792e-06	3.98513e-06	9.97098e-05		1.68527e-05	1.6286e-05	1.23237e-05		2.29851e-05	1.51837e-05	6.14372e-05		3.86757e-08	2.70749e-05	2.49502e-05		1.41673e-05	8.81631e-06	3.82785e-05
C8ClH6O+	153.01		3.3e-07	0.000144	0.000353		1.03689e-05	1.12965e-05	0.000575422		0.000106585	6.71551e-05	8.39512e-05		0.000171339	7.44097e-05	0.000413664		8.70117e-09	0.0001436	0.000140501		8.8076e-05	3.72885e-05	0.000139987
C9H13O2+	153.091		6.78e-08	0.00053	0.000254877		8.21651e-08	0.000328517	0.00191395		4.97432e-08	0.00233423	0.0012584		2.93555e-09	0.000723782	0.003867		0.000397094	0.00121522	0.00549996		0.000400589	0.00291744	0.00607872
C10H17O+	153.127		1.37e-06	0.000386059	0.000138818		5.84968e-07	0.000327846	0.000259789		6.3642e-05	0.00031758	1.33424e-05		3.18889e-08	0.000379515	0.000312359		0.00030471	0.000135652	0.000540671		1.93005e-05	0.0004641	0.000392968
C11H21+	153.164		1.96e-06	0.000179557	1.42e-06		1.57291e-07	0.000163161	8.2978e-07		1.2981e-05	2.38977e-05	5.27737e-07		1.48929e-08	0.000212622	1.94066e-05		6.45613e-05	1.68895e-05	1.44571e-05		5.03849e-08	0.000147482	4.58772e-08
C4Cl2H6NO+	153.982		3.41e-05	4.8e-05	9.39e-07		3.63781e-05	1.87661e-05	3.04709e-05		4.2679e-05	3.26884e-06	8.24995e-07		1.66393e-05	6.63298e-05	1.37146e-06		1.15217e-07	1.21407e-05	3.22696e-05		2.17482e-05	4.35964e-06	1.15801e-06
C4Cl3H2+	154.922		6.21e-05	0.000104	1.39e-06		8.71602e-05	5.64756e-05	0.000138995		5.7139e-05	2.27774e-05	5.37333e-07		2.13306e-05	8.62364e-05	3.04238e-05		5.67004e-07	4.07987e-05	7.61508e-05		3.68635e-05	1.68456e-05	1.79306e-05
C7H7O4+	155.034		2.14e-05	0.000318828	0.000392		5.34033e-05	0.000139317	0.000819122		0.000135712	0.000334174	0.000104309		0.000162044	0.000337379	0.000537108		2.03566e-05	0.000217124	0.000622486		0.000330307	0.000261332	0.000316963
C12H11+	155.086		3.01e-08	0.000259	0.000290235		2.13665e-07	1.12103e-07	0.00138512		0.000469436	6.35738e-06	0.00113282		2.35846e-09	0.000297134	0.00643462		8.20754e-10	0.000523594	0.000742516		2.5784e-09	0.000567441	0.00695156
C10H19O+	155.143		1.01e-05	0.00027	8.56e-06		2.14768e-07	0.000264261	3.68534e-07		3.37111e-06	8.45468e-05	2.88027e-07		1.13657e-08	0.000381916	5.87683e-05		0.000100657	3.39746e-05	0.000150451		1.17351e-07	0.0002788	3.24148e-08
C11H23+	155.179		6.93e-07	0.00020116	1.43e-06		1.64043e-07	0.000179197	6.56123e-07		1.87204e-05	5.25196e-05	4.07609e-07		1.40362e-08	0.000230521	2.68192e-05		7.69539e-05	1.62374e-05	2.0235e-05		3.82071e-08	0.000167962	3.14317e-08
C7ClH7NO+	156.021		2.26e-05	0.000444939	0.0012		0.000111436	0.000132732	0.00109012		0.000188034	0.000104172	0.000171978		0.000259873	0.00051552	0.000441113		4.59224e-09	0.000291248	0.000225684		0.000212108	8.28331e-05	0.000142286
C3Cl3O+	156.901		4.16e-05	0.000110407	5.02e-07		5.77683e-05	5.29978e-05	6.92207e-05		3.73889e-05	1.16594e-05	4.57695e-07		1.4467e-05	8.13768e-05	3.06857e-06		2.61653e-08	1.90152e-05	5.49991e-05		2.03835e-05	8.2608e-06	2.50363e-06
CClH2N2O5+	156.965		6.83e-06	6.42e-05	8.54e-07		9.78489e-06	1.92473e-05	2.94346e-05		9.58261e-06	6.55379e-06	1.43639e-06		2.6216e-06	1.70526e-05	6.38558e-06		2.03385e-07	4.65803e-06	1.44177e-05		4.13372e-06	2.6563e-06	3.99341e-06
C7ClH6O2+	157.005		2.85e-06	8.92e-05	0.000148		8.62629e-06	1.68223e-05	0.000346951		8.95916e-05	0.000139409	2.69909e-05		7.33345e-05	7.55037e-05	0.000283764		1.06034e-08	8.07945e-05	9.29521e-05		0.000111368	9.05291e-05	0.000182373
C10H21O+	157.159		1.62e-05	0.00036	1.07e-05		2.32002e-07	0.000292668	4.15522e-07		3.62736e-07	6.45956e-05	8.83335e-07		9.62813e-09	0.000495373	5.04423e-05		8.88194e-05	1.85645e-05	9.17865e-05		2.81634e-08	0.00026055	1.61825e-08
C11H12N+	158.096		1.38e-05	0.000251686	0.000212983		4.21048e-07	8.41632e-05	0.00121458		0.000338404	0.000429326	0.000143247		4.93624e-05	0.000313875	0.000335726		0.000134602	0.00199029	0.00956942		0.0029282	0.00225189	0.001075
C10H10NO+	160.076		8.85e-09	0.000644	0.000469133		1.85737e-08	2.47543e-08	0.00181366		0.000704291	0.000172887	0.000496946		3.86546e-05	8.22564e-05	0.00546325		1.13342e-09	0.000394072	0.00091246		0.000192581	0.00057472	0.00220458
C11H14N+	160.112		1.89e-06	2.8e-05	1.85e-05		8.01359e-07	8.06852e-06	0.000194962		0.000137629	8.15527e-05	8.91829e-05		2.54768e-06	4.73295e-05	2.53163e-05		1.77973e-05	0.00029336	0.00167913		0.000601328	0.000535136	0.000681286
C6ClH6O3+	161		1.96e-05	0.000222	0.000188		3.05214e-05	4.04744e-05	0.000452579		0.000100868	9.64658e-05	5.66448e-07		5.8222e-05	0.000155011	0.000244177		1.67716e-08	4.45609e-05	5.35933e-05		8.31572e-05	4.17103e-05	5.74085e-05
C5H7NO5+	161.032		3.58e-06	0.000146684	0.000184586		3.9e-05	9.49328e-05	0.000382783		0.000129353	2.63628e-05	0.000212265		0.000124774	0.000500728	0.000338638		9.18275e-07	0.00014045	0.000474578		0.00018183	0.000262967	4.56361e-08
C12H17+	161.132		1.81e-07	0.000148093	5.41e-05		1.51614e-07	8.28674e-05	0.00037035		0.000176847	0.000180164	9.46666e-05		2.54808e-08	0.000205993	0.000208732		0.000127964	0.000179344	0.000736134		1.31957e-07	0.000432054	0.000664496
C6Cl2H4O+	161.963		3.13e-06	5.56e-05	0.000160492		8.52255e-07	1.10402e-06	0.000322634		5.02355e-05	4.88745e-05	1.5724e-05		7.54486e-05	8.4105e-05	0.000139782		8.69827e-09	8.33025e-05	7.77122e-05		4.09095e-05	2.7888e-05	6.86412e-05
C9H8NO2+	162.055		4.53e-08	0.000135	0.000203856		1.17742e-07	1.80432e-07	0.000512581		0.000117168	7.67404e-05	9.6658e-05		9.26822e-05	3.09431e-05	0.000796214		7.90867e-09	0.000118553	0.00019991		0.00011827	9.21739e-05	0.000355978
C10H12NO+	162.091		5.24e-08	0.000146	0.00021997		1.39677e-07	4.2799e-07	0.00048547		0.000422223	7.50754e-05	0.000256512		7.14239e-05	1.73358e-05	0.000571344		1.32431e-08	0.000252329	0.000989042		0.000467754	0.00035487	0.000606059
C4Cl2H3N3+	162.97		2.53e-05	0.000268	0.000560896		1.73421e-05	1.00693e-05	0.00122511		0.000196029	0.000203843	2.88321e-05		0.000282245	0.000333298	0.000514614		2.3916e-09	0.000310582	0.000322634		0.00017683	0.000110292	0.000245555
C8H7N2O2+	163.05		3.91e-07	0.000320835	0.000322384		1.50178e-07	9.48661e-05	0.000751111		2.65464e-05	0.000161309	0.000332687		8.96255e-05	0.000506988	0.000412844		7.20683e-05	8.91705e-05	0.000355397		6.16292e-05	0.000262827	0.000318314
C10H11O2+	163.075		6.2e-06	0.000377281	0.000339961		2.46966e-05	0.000217688	0.000770625		5.63488e-05	0.00048431	0.000411877		1.86713e-05	0.000454191	0.000741751		0.000306217	0.00108711	0.00457933		0.00105325	0.00151033	0.000442237
C12H19+	163.148		1.78e-07	0.000231912	5.25e-05		1.38506e-07	0.000182819	0.000281057		0.000101675	0.000151253	1.27194e-05		1.3006e-08	0.000295655	0.000118183		0.000213286	9.95556e-05	0.000421029		1.66639e-05	0.000423746	0.000247194
C2Cl4+	163.875		1.11e-05	3.83e-05	1.28e-06		1.95266e-05	2.0407e-05	2.6527e-05		1.25315e-05	6.58202e-06	1.65933e-06		2.8522e-06	1.93902e-05	7.4999e-06		1.57573e-07	7.08745e-06	2.12889e-05		8.51856e-06	6.09171e-06	4.4044e-06
C10H14NO+	164.107		5.03e-07	0.000145	7.52e-05		1.13526e-07	2.01324e-05	0.000682252		0.000403026	0.000306513	0.000178123		1.64204e-05	0.000129827	0.000149827		4.92542e-05	0.000437635	0.00373535		0.00140704	0.000950501	0.000324643
C9ClH6O+	165.01		1.73e-07	7.34e-05	0.000138098		1.63102e-07	1.5019e-07	0.000362062		0.000103853	2.59056e-05	9.34166e-05		0.000100654	3.67516e-05	0.000991957		6.35745e-09	0.000105051	8.10856e-05		5.33936e-05	8.14988e-05	0.000428795
C6ClH10O3+	165.031		5.12e-06	0.00024	4.38e-07		9.47804e-05	0.000242306	6.49889e-07		8.04922e-05	9.26904e-05	6.66136e-08		2.59442e-07	0.000351207	8.22354e-05		2.61768e-08	7.61467e-07	0.000282862		1.00908e-05	1.95698e-05	1.01812e-07
C8H9N2O2+	165.066		3.62e-08	0.000232	0.000121		4.29445e-08	6.90025e-08	0.000791285		0.000167277	3.13994e-05	0.000339358		1.08246e-08	0.000114782	0.000913758		0.000417867	4.48884e-05	0.000537129		4.89767e-06	0.000175918	0.000484972
C12H21+	165.164		5.3e-07	0.000185	3.58e-05		1.7784e-07	0.000174737	5.89556e-05		2.98626e-05	5.41191e-05	7.69713e-07		1.55763e-08	0.000239816	3.59104e-05		9.97183e-05	3.68212e-05	0.000116395		2.01984e-07	0.000245083	9.53002e-08
C5Cl2H5O2+	166.966		7.59e-05	0.000219731	5.5e-07		9.17565e-05	6.98991e-05	0.000218263		8.32301e-05	2.93253e-05	2.59256e-07		4.11656e-05	0.00019206	3.6761e-05		2.22703e-08	2.82463e-05	6.22962e-05		4.26274e-05	1.35933e-05	9.81663e-07
C8H7O4+	167.034		4.83e-08	0.000159	0.000122		5.13695e-08	8.2102e-08	0.000642754		0.000232092	6.83657e-05	0.000315657		1.18549e-05	0.000104224	0.000968433		2.33923e-09	0.000192431	0.000250677		1.51534e-07	0.000213118	0.000807273
C11H21O+	169.159		3e-06	0.000111	1.91e-05		7.50994e-07	0.000115191	4.95149e-06		1.23336e-05	3.15782e-05	1.07124e-06		2.68597e-08	0.000195966	3.59021e-05		3.14074e-05	2.30433e-05	8.31209e-05		2.79509e-06	0.00015549	5.68196e-08
C12H25+	169.195		8.04e-07	0.000121036	2.98e-05		4.30764e-07	0.00011886	2.11937e-05		1.60069e-05	4.35548e-05	1.33438e-06		2.55689e-08	0.000169937	2.5074e-05		5.96798e-05	2.0165e-05	7.26054e-05		5.56912e-08	0.000158944	3.49906e-08
C12H11O+	171.08		2.63e-06	2.53e-05	2.58e-05		7.32147e-06	1.97678e-05	8.67281e-05		8.08921e-06	4.22067e-05	7.25315e-05		1.63839e-06	6.03707e-05	0.000146305		7.87706e-07	5.34785e-05	0.000102007		1.0756e-07	4.22576e-05	0.000197399
C8H13O4+	173.081		5.14e-07	0.000155	0.00011		4.57017e-07	6.15937e-05	0.00047751		1.78586e-07	0.000251926	0.000230437		5.46866e-08	0.000147734	0.00030021		1.06266e-09	0.000746559	0.00414329		1.01251e-06	0.000420701	0.000968906

## Sheet: 2_Figure5_Data_and_Param
Measurements
Average	Ventilation Factor (cm)	Synthetic Polymer (g kg-1)	Wood (g kg-1)	Mixed Fuel Char (g kg-1)		Totals	Ventilation Factor (cm)	Total (g kg-1)	Std. Dev. (g kg-1)
SL	0.145	3.09964	1.33548	1.30631		SL	0.145	5.74144	1.43536
SM	0.074	2.19183	1.89875	1.08039		SM	0.074	5.17097	0.46956
SH	0.014	3.31712	4.52113	2.64896		SH	0.014	10.4872	1.00749
LL	0.187	2.63876	1.37853	0.65125		LL	0.187	4.66854	0.140056
LM	0.074	3.36531	4.76806	2.02802		LM	0.074	10.1614	3.04841
LH	0.02	3.62251	5.35579	2.92902		LH	0.02	11.9073	3.5722
Standard Deviation	Ventilation Factor (cm)	Synthetic Polymer (g kg-1)	Wood (g kg-1)	Mixed Fuel Char (g kg-1)
SL	0.145	0.774911	0.33387	0.326578
SM	0.074	0.431999	0.750372	0.179906
SH	0.014	0.596462	1.28847	0.176106
LL	0.187	0.0791628	0.0413558	0.0195375
LM	0.074	1.00959	1.43042	0.608405
LH	0.02	1.08675	1.60674	0.878707
Parameterization
Power Law Equation
Yield = Y0+A*VentilationFactor^Pow
Power Law Fit Coefficients	Synthetic Polymer factor	Wood factor	Mixed Fuel Char
Y0	2.6332	7.2622	1.3583
A	3.6738e-05	-12.587	0.00030917
Pow	-2.3162	0.38394	-1.9527
Yields (g kg-1)						Percentages
Ventilation Factor (cm)	Synthetic Polymer factor (g kg-1)	Wood factor (g kg-1)	Mixed Fuel Char (g kg-1)	Sum Yield (g kg-1)		Synthetic Polymer	Wood	Mixed Fuel Char
0.19	2.63492	0.609363	1.36622	4.6105		0.571504	0.132168	0.296327
0.18	2.63515	0.746043	1.3671	4.74829		0.554968	0.157118	0.287914
0.17	2.63543	0.887485	1.36814	4.89105		0.538826	0.181451	0.279723
0.16	2.63576	1.03415	1.36937	5.03929		0.523043	0.205218	0.27174
0.15	2.63617	1.18658	1.37086	5.19361		0.50758	0.228469	0.263951
0.14	2.63669	1.3454	1.37267	5.35477		0.492401	0.251253	0.256346
0.13	2.63734	1.51138	1.37491	5.52364		0.477465	0.273621	0.248914
0.12	2.63819	1.68543	1.37772	5.70133		0.462732	0.295619	0.241649
0.11	2.6393	1.86865	1.38132	5.88927		0.448154	0.317298	0.234548
0.1	2.64081	2.06245	1.38603	6.08929		0.433681	0.338702	0.227617
0.09	2.64291	2.2686	1.39236	6.30387		0.419252	0.359874	0.220874
0.08	2.64596	2.48938	1.40117	6.53651		0.404797	0.380843	0.21436
0.07	2.65058	2.72791	1.41394	6.79243		0.390226	0.40161	0.208164
0.06	2.65804	2.98848	1.43348	7.08		0.375429	0.422102	0.202469
0.05	2.67109	3.27742	1.46563	7.41414		0.36027	0.442049	0.19768
0.04	2.69674	3.60459	1.52424	7.82557		0.344606	0.460617	0.194777
0.03	2.75691	3.98707	1.64932	8.3933		0.328466	0.47503	0.196504
0.02	2.94962	4.45922	2.00066	9.4095		0.313473	0.473906	0.212621
0.014	3.35606	4.81794	2.6473	10.8213		0.310134	0.445228	0.244638

## Sheet: 3_Individual_NMOG_PMF_Yield
Individual NMOG yields from PMF factors
SL		Yields (mg kg-1)							SM		Yields (mg kg-1)							SH		Yields (mg kg-1)							LL		Yields (mg kg-1)							LM		Yields (mg kg-1)							LH		Yields (mg kg-1)
		Synthetic Polymer		Wood		Mixed Fuel Char					Synthetic Polymer		Wood		Mixed Fuel Char					Synthetic Polymer		Wood		Mixed Fuel Char					Synthetic Polymer		Wood		Mixed Fuel Char					Synthetic Polymer		Wood		Mixed Fuel Char					Synthetic Polymer		Wood
Formula	m/Q	Avg.	Std. Dev.	Avg.	Std. Dev.	Avg.	Std. Dev.		Formula	m/Q	Avg.	Std. Dev.	Avg.	Std. Dev.	Avg.	Std. Dev.		Formula	m/Q	Avg.	Std. Dev.	Avg.	Std. Dev.	Avg.	Std. Dev.		Formula	m/Q	Avg.	Std. Dev.	Avg.	Std. Dev.	Avg.	Std. Dev.		Formula	m/Q	Avg.	Std. Dev.	Avg.	Std. Dev.	Avg.	Std. Dev.		Formula	m/Q	Avg.	Std. Dev.	Avg.
C2H4N+	42.0338	146.489	36.6223	1.072	0.268	1.16788e-05	8.84773e-06		C2H4N+	42.0338	98.7498	19.9232	1.0613e-05	4.15706e-06	0.405491	0.0665699		C2H4N+	42.0338	80.3059	38.4753	2.72922	0.643336	13.0966	3.20824		C2H4N+	42.0338	94.9773	0.164072	3.94448	0.012577	0.903332	0.0231629		C2H4N+	42.0338	113.861	34.1584	16.7355	5.02065	2.45176	0.735527		C2H4N+	42.0338	117.697	47.0788	1.40839e-05
CH2NO+	44.0131	1.46482	0.366204	1.18867	0.297167	0.18637	0.0809995		CH2NO+	44.0131	1.48695	0.299999	1.039	0.406971	0.210784	0.0346046		CH2NO+	44.0131	1.07589	0.51547	0.420205	0.0990514	0.239826	0.0587497		CH2NO+	44.0131	1.02633	0.00177297	0.582636	0.00185787	0.339555	0.00870674		CH2NO+	44.0131	1.71142	0.513425	1.29335	0.388004	0.640803	0.192241		CH2NO+	44.0131	1.15191	0.460762	1.05628
C2H5O+	45.0335	9.30245	2.32561	77.1299	19.2825	37.5508	10.5621		C2H5O+	45.0335	17.6941	3.56986	99.3409	38.9112	31.4088	5.15642		C2H5O+	45.0335	21.0293	10.0753	255.445	60.2139	32.4877	7.95846		C2H5O+	45.0335	11.1061	0.019185	41.5062	0.13235	53.5592	1.37335		C2H5O+	45.0335	23.0112	6.90336	338.101	101.43	43.4625	13.0388		C2H5O+	45.0335	28.44	11.376	290.797
ClO+	50.9632	0.246313	0.0615781	0.223895	0.0559737	0.131387	0.0757071		ClO+	50.9632	0.155007	0.0312732	0.0898172	0.0351809	0.25539	0.0419277		ClO+	50.9632	0.134611	0.0644934	0.143024	0.0337139	0.0364498	0.00892906		ClO+	50.9632	0.228714	0.000395108	0.00245796	7.83768e-06	0.206003	0.00528226		ClO+	50.9632	0.285501	0.0856502	3.85295e-05	1.15588e-05	0.23736	0.0712081		ClO+	50.9632	0.180416	0.0721664	0.112422
C3H2N+	52.0182	4.01636	1.00409	0.603102	0.150776	0.0051514	0.0331507		C3H2N+	52.0182	2.99978	0.605216	0.233798	0.0915774	5.34315e-05	8.77191e-06		C3H2N+	52.0182	1.10063	0.527324	0.000295998	6.97731e-05	0.000183742	4.50109e-05		C3H2N+	52.0182	2.2726	0.00392581	0.132363	0.000422094	0.263302	0.00675155		C3H2N+	52.0182	3.21987	0.965962	6.8437e-06	2.05311e-06	0.250608	0.0751825		C3H2N+	52.0182	1.18994	0.475975	0.196352
C3H4N+	54.0338	257.145	64.2861	22.3426	5.58564	3.39932e-06	7.0115e-06		C3H4N+	54.0338	213.111	42.996	5.97898	2.34193	2.59243e-06	4.25602e-07		C3H4N+	54.0338	187.566	89.8649	0.000153267	3.61284e-05	0.000186105	4.55898e-05		C3H4N+	54.0338	194.106	0.335315	13.807	0.0440258	2.02579e-06	5.19449e-08		C3H4N+	54.0338	226.156	67.8468	78.1972	23.4592	2.81303e-06	8.4391e-07		C3H4N+	54.0338	277.681	111.073	11.2248
C3H6N+	56.0495	9.41611	2.35403	3.92961	0.982402	8.13298e-06	8.39427e-06		C3H6N+	56.0495	7.61089	1.53553	4.38499	1.71758	0.533444	0.0875762		C3H6N+	56.0495	31.911	15.2888	0.345915	0.0815395	1.42171e-05	3.48273e-06		C3H6N+	56.0495	5.80047	0.0100193	3.15644	0.0100649	3.63543e-06	9.32191e-08		C3H6N+	56.0495	6.76076	2.02823	20.6732	6.20195	1.47265e-06	4.41796e-07		C3H6N+	56.0495	44.2148	17.6859	8.49013
C3H5O+	57.0335	39.3178	9.82946	71.9897	17.9974	21.1674	5.12523		C3H5O+	57.0335	43.8071	8.83825	94.3381	36.9517	18.9018	3.10313		C3H5O+	57.0335	52.4943	25.1505	185.733	43.7813	30.2273	7.40474		C3H5O+	57.0335	43.1032	0.0744587	42.7526	0.136328	28.2272	0.723798		C3H5O+	57.0335	60.1486	18.0446	196.807	59.0421	42.9048	12.8714		C3H5O+	57.0335	74.9267	29.9707	206.529
C3H7O+	59.0491	1.50617	0.376543	17.3813	4.34534	9.75988	1.86473		C3H7O+	59.0491	4.47429	0.902706	32.3271	12.6623	4.9136	0.806672		C3H7O+	59.0491	11.7757	5.64187	100.531	23.6974	22.1387	5.42329		C3H7O+	59.0491	3.04647	0.00526247	10.2661	0.0327375	17.4559	0.4476		C3H7O+	59.0491	12.4773	3.74318	79.3734	23.812	11.0911	3.32734		C3H7O+	59.0491	6.54748	2.61899	103.969
C2H5O2+	61.0284	25.1976	6.2994	166.449	41.6124	108.659	41.6124		C2H5O2+	61.0284	45.9928	9.27922	274.207	107.405	69.1765	11.3568		C2H5O2+	61.0284	24.3185	11.6512	484.234	114.144	61.0321	14.951		C2H5O2+	61.0284	62.4022	0.107789	56.5834	0.180426	198.536	5.09083		C2H5O2+	61.0284	128.274	38.4821	579.612	173.884	225.649	67.6948		C2H5O2+	61.0284	57.2956	22.9182	632.441
C2ClH4+	62.9996	1.08476	0.27119	4.84386	1.21097	0.761242	0.158143		C2ClH4+	62.9996	1.77146	0.357398	4.00098	1.56716	2.35384	0.386433		C2ClH4+	62.9996	1.5969	0.765089	4.89994	1.15502	5.87973	1.44035		C2ClH4+	62.9996	2.21808	0.00383156	1.82562	0.00582134	0.920802	0.023611		C2ClH4+	62.9996	2.32056	0.696167	37.6214	11.2864	4.99011	1.49703		C2ClH4+	62.9996	2.43747	0.97499	4.84539
C2H7S+	63.0263	0.019107	0.00477676	0.00654735	0.00163684	0.032672	0.0500798		C2H7S+	63.0263	0.00258408	0.000521347	0.00341496	0.00133762	0.0266814	0.00438033		C2H7S+	63.0263	0.00163434	0.000783027	0.00522822	0.0012324	0.056515	0.0138444		C2H7S+	63.0263	0.0169385	2.92601e-05	0.000287879	9.18005e-07	0.0333803	0.000855933		C2H7S+	63.0263	0.000304176	9.12529e-05	0.314726	0.0944178	2.91807e-05	8.75422e-06		C2H7S+	63.0263	0.00171752	0.000687007	0.00184976
C4H4N+	66.0338	4.92891	1.23223	0.264759	0.0661898	8.13263e-05	7.06781e-05		C4H4N+	66.0338	2.93575	0.592299	0.161875	0.0634056	7.08922e-05	1.16385e-05		C4H4N+	66.0338	1.22308	0.585989	0.000359519	8.47462e-05	0.0960905	0.0235391		C4H4N+	66.0338	3.07153	0.00530563	0.110344	0.00035186	0.0111511	0.000285933		C4H4N+	66.0338	3.27247	0.981742	0.341368	0.10241	0.0475436	0.0142631		C4H4N+	66.0338	1.58772	0.63509	0.469254
C5H7+	67.0542	38.2361	9.55902	28.8133	7.20333	1.75569	0.321204		C5H7+	67.0542	33.1788	6.69395	40.9478	16.039	14.6304	2.40187		C5H7+	67.0542	44.5539	21.3462	66.218	15.609	64.7139	15.8529		C5H7+	67.0542	30.4561	0.0526107	19.45	0.062021	2.57919	0.0661351		C5H7+	67.0542	31.8112	9.54336	133.929	40.1787	18.602	5.58061		C5H7+	67.0542	28.7288	11.4915	101.692
C4H6N+	68.0495	62.058	15.5145	3.48287	0.870718	5.75999e-06	7.08319e-06		C4H6N+	68.0495	37.2445	7.51422	4.86984	1.90749	1.03242	0.169493		C4H6N+	68.0495	76.0082	36.4162	1.23209	0.29043	1.69812	0.415985		C4H6N+	68.0495	36.796	0.063557	3.40686	0.0108637	2.45868e-06	6.30452e-08		C4H6N+	68.0495	35.1738	10.5522	42.2416	12.6725	9.72603e-07	2.91781e-07		C4H6N+	68.0495	102.194	40.8777	14.2458
C4H5O+	69.0335	9.01868	2.25467	20.5009	5.12523	12.2207	2.91635		C4H5O+	69.0335	11.8801	2.39685	29.168	11.425	8.69301	1.42714		C4H5O+	69.0335	12.7052	6.08717	96.4921	22.7452	21.4664	5.25859		C4H5O+	69.0335	10.4126	0.0179861	9.89419	0.0315492	23.0356	0.590676		C4H5O+	69.0335	20.2895	6.08685	58.5182	17.5555	19.612	5.8836		C4H5O+	69.0335	15.0826	6.03305	79.311
C5H9+	69.0699	0.0221053	0.00552631	11.6654	2.91635	2.51575	0.600183		C5H9+	69.0699	0.765091	0.15436	18.6728	7.31404	1.7543	0.288006		C5H9+	69.0699	8.96797	4.29664	35.2289	8.3042	10.6423	2.60703		C5H9+	69.0699	3.56873e-06	6.16495e-09	6.96637	0.022214	3.64727	0.0935229		C5H9+	69.0699	4.81443	1.44433	36.3479	10.9044	0.770779	0.231234		C5H9+	69.0699	6.09484	2.43793	44.9448
C3H4NO+	70.0287	4.07501	1.01875	0.42186	0.105465	0.00046412	0.0111557		C3H4NO+	70.0287	2.71266	0.54729	0.287196	0.112493	0.000458906	7.5339e-05		C3H4NO+	70.0287	2.4144	1.15676	0.000244453	5.76228e-05	0.00021886	5.36139e-05		C3H4NO+	70.0287	2.43421	0.00420484	0.16174	0.000515746	0.243754	0.00625031		C3H4NO+	70.0287	2.97308	0.891924	0.894662	0.268398	0.230126	0.0690379		C3H4NO+	70.0287	3.17229	1.26891	0.488788
C4H8N+	70.0651	0.139139	0.0347846	0.348424	0.0871061	0.00366153	0.0319743		C4H8N+	70.0651	0.340017	0.0685996	0.380009	0.148847	0.265222	0.0435417		C4H8N+	70.0651	3.28218	1.57253	0.000152343	3.59105e-05	5.42122e-05	1.32803e-05		C4H8N+	70.0651	0.0669178	0.000115599	0.233054	0.000743141	0.0198153	0.000508101		C4H8N+	70.0651	0.216176	0.0648529	3.57852	1.07356	6.29141e-06	1.88742e-06		C4H8N+	70.0651	3.40446	1.36178	2.0188
C3H3O2+	71.0128	2.30899	0.577247	2.20834	0.552085	0.939999	0.190156		C3H3O2+	71.0128	1.76044	0.355176	2.53367	0.992423	1.21495	0.19946		C3H3O2+	71.0128	1.87061	0.896227	4.76449	1.12309	2.72384	0.667255		C3H3O2+	71.0128	1.75198	0.00302649	1.0685	0.00340734	1.23743	0.0317299		C3H3O2+	71.0128	2.48459	0.745376	4.283	1.2849	1.77609	0.532826		C3H3O2+	71.0128	3.84058	1.53623	5.57357
C4H7O+	71.0491	7.12543	1.78136	23.1422	5.78556	7.51349	1.68293		C4H7O+	71.0491	9.66565	1.95008	34.7839	13.6247	3.35019	0.550005		C4H7O+	71.0491	10.2438	4.90792	79.703	18.7877	11.8041	2.89164		C4H7O+	71.0491	7.81088	0.0134927	12.8914	0.0411055	13.8853	0.356046		C4H7O+	71.0491	16.7385	5.02155	71.5209	21.4563	15.1368	4.54104		C4H7O+	71.0491	16.524	6.60959	83.9044
C5H11+	71.0855	9.12e-06	2.28e-06	5.58907	1.39727	0.801447	0.16904		C5H11+	71.0855	2.15366e-05	4.34509e-06	9.6845	3.79337	0.85766	0.140803		C5H11+	71.0855	2.35456	1.12809	13.1963	3.11066	2.50258e-05	6.13053e-06		C5H11+	71.0855	1.66977e-06	2.88476e-09	3.76026	0.01199	2.05542	0.0527047		C5H11+	71.0855	2.74962	0.824886	19.121	5.7363	0.444471	0.133341		C5H11+	71.0855	2.77378e-05	1.10951e-05	25.7743
C3H5O2+	73.0284	0.191675	0.0479187	20.7587	5.18967	4.3982	1.07302		C3H5O2+	73.0284	2.43565	0.491403	23.2908	9.12286	6.29362e-05	1.03323e-05		C3H5O2+	73.0284	2.3559	1.12874	27.7678	6.54547	0.613663	0.150328		C3H5O2+	73.0284	1.95222	0.00337231	8.00467	0.0255258	7.46874	0.191511		C3H5O2+	73.0284	4.31747	1.29524	45.2296	13.5689	12.9537	3.88612		C3H5O2+	73.0284	12.5483	5.01931	34.1201
C4H9O+	73.0648	0.0441171	0.0110293	3.8683	0.967075	3.54934	0.939066		C4H9O+	73.0648	1.10003	0.221935	9.47201	3.71013	0.69091	0.113427		C4H9O+	73.0648	2.04602	0.980268	36.4947	8.6026	0.532486	0.130442		C4H9O+	73.0648	0.36347	0.000627864	2.63308	0.00839637	6.97132	0.178757		C4H9O+	73.0648	4.48826	1.34648	23.7706	7.13117	2.5594	0.767819		C4H9O+	73.0648	0.000441281	0.000176512	36.1064
C2H4NO2+	74.0237	1.99884	0.499711	3.44358	0.860894	4.59446	1.21097		C2H4NO2+	74.0237	1.67001	0.336931	6.88752	2.6978	4.42582	0.726592		C2H4NO2+	74.0237	3.41105	1.63427	5.30293	1.25001	4.23218	1.03675		C2H4NO2+	74.0237	0.838383	0.00144832	2.39241	0.00762885	17.762	0.455447		C2H4NO2+	74.0237	17.4887	5.24661	1.24276	0.372828	13.7064	4.11191		C2H4NO2+	74.0237	12.6283	5.05134	10.5046
C3ClH4+	74.9996	0.869856	0.217464	1.06978	0.267445	0.0423471	0.0513547		C3ClH4+	74.9996	1.13303	0.228592	0.7757	0.303837	0.373049	0.0612438		C3ClH4+	74.9996	0.91399	0.437901	0.829197	0.195459	0.121411	0.0297418		C3ClH4+	74.9996	0.780311	0.00134796	0.447752	0.00142769	0.0631912	0.00162033		C3ClH4+	74.9996	0.971933	0.29158	0.188461	0.0565383	0.814034	0.24421		C3ClH4+	74.9996	0.796079	0.318431	0.383713
C3H7O2+	75.0441	6.1171	1.52927	47.0984	11.7746	31.5823	8.91512		C3H7O2+	75.0441	11.814	2.38351	101.632	39.8085	23.1645	3.80294		C3H7O2+	75.0441	7.48698	3.58708	209.958	49.4917	17.0732	4.18239		C3H7O2+	75.0441	17.7746	0.0307051	18.6785	0.0595627	78.215	2.00558		C3H7O2+	75.0441	40.3448	12.1034	276.382	82.9146	75.3045	22.5914		C3H7O2+	75.0441	28.2068	11.2827	243.719
C5H2N+	76.0182	0.780964	0.195241	0.170433	0.0426083	0.0201141	0.0386361		C5H2N+	76.0182	0.651666	0.131476	0.0860632	0.0337104	0.0245693	0.00403357		C5H2N+	76.0182	0.198408	0.0950592	0.0804787	0.0189706	0.00540356	0.0013237		C5H2N+	76.0182	0.374396	0.000646739	0.0462666	0.000147541	0.0793433	0.0020345		C5H2N+	76.0182	0.684595	0.205378	5.10449e-05	1.53135e-05	0.108474	0.0325422		C5H2N+	76.0182	0.287102	0.114841	0.0493294
C2H6NO2+	76.0393	0.0195676	0.0048919	0.168492	0.042123	0.042431	0.0521999		C2H6NO2+	76.0393	0.020531	0.00414221	0.224826	0.0880631	0.000768465	0.00012616		C2H6NO2+	76.0393	0.175973	0.0843103	0.0759833	0.017911	0.0392676	0.00961932		C2H6NO2+	76.0393	0.038096	6.58051e-05	0.101047	0.000322208	0.0259881	0.000666379		C2H6NO2+	76.0393	0.0876781	0.0263034	0.602984	0.180895	0.042225	0.0126675		C2H6NO2+	76.0393	0.144605	0.0578419	0.266625
C3ClH6+	77.0153	0.0119089	0.00297722	0.0781083	0.0195271	0.0304005	0.0499423		C3ClH6+	77.0153	0.00220109	0.000444079	0.0482753	0.0189092	0.0117977	0.00193683		C3ClH6+	77.0153	0.051826	0.0248304	0.00271689	0.000640429	0.217377	0.0532505		C3ClH6+	77.0153	0.000577611	9.97764e-07	0.0126928	4.0474e-05	0.000963999	2.47187e-05		C3ClH6+	77.0153	0.0081363	0.00244089	0.468465	0.140539	3.75151e-05	1.12545e-05		C3ClH6+	77.0153	0.00434665	0.00173866	0.00352295
C2H5O3+	77.0233	0.255169	0.0637923	0.319949	0.0799872	0.182159	0.0799872		C2H5O3+	77.0233	1.15883	0.233798	0.762324	0.298598	1.14168	0.187431		C2H5O3+	77.0233	0.00468236	0.00224336	1.4283	0.33668	0.165683	0.040587		C2H5O3+	77.0233	1.31462	0.00227082	0.507766	0.00161912	1.44215	0.0369792		C2H5O3+	77.0233	0.719701	0.21591	0.000970529	0.000291159	0.887131	0.266139		C2H5O3+	77.0233	1.04136	0.416543	0.985334
C6H7+	79.0542	707.395	176.849	169.017	42.2542	29.6665	7.82753		C6H7+	79.0542	599.626	120.977	202.487	79.3131	26.0082	4.2698		C6H7+	79.0542	487.293	233.467	196.065	46.2166	862.407	211.263		C6H7+	79.0542	602.376	1.04062	86.1878	0.274835	17.781	0.455934		C6H7+	79.0542	683.638	205.091	245.789	73.7367	67.617	20.2851		C6H7+	79.0542	550.194	220.078	211.387
C5H6N+	80.0495	18.3016	4.5754	2.7839	0.695975	1.38029e-05	1.55703e-05		C5H6N+	80.0495	10.9006	2.19924	1.86714	0.731347	2.05764e-05	3.37805e-06		C5H6N+	80.0495	13.3825	6.41169	4.36996e-05	1.03009e-05	4.547	1.11387		C5H6N+	80.0495	11.6234	0.0200774	2.92374	0.00932303	4.07969e-06	1.0461e-07		C5H6N+	80.0495	11.621	3.4863	7.63317	2.28995	1.89593e-05	5.68779e-06		C5H6N+	80.0495	15.0161	6.00645	1.19119
C5H5O+	81.0335	11.9107	2.97768	17.5667	4.39167	6.83942	1.56174		C5H5O+	81.0335	13.4553	2.71466	26.3529	10.3223	7.87198	1.29235		C5H5O+	81.0335	11.4304	5.47641	58.7502	13.8487	5.23104	1.28144		C5H5O+	81.0335	8.65058	0.0149425	7.10577	0.0226581	15.075	0.38655		C5H5O+	81.0335	15.0373	4.5112	57.457	17.2371	16.6898	5.00694		C5H5O+	81.0335	24.409	9.76359	65.6478
C5H8N+	82.0651	0.792182	0.198046	1.54307	0.385769	0.000237377	0.00335303		C5H8N+	82.0651	1.08552	0.219007	1.89076	0.740599	0.271442	0.0445629		C5H8N+	82.0651	9.87901	4.73313	0.000905155	0.000213365	7.48606e-05	1.83385e-05		C5H8N+	82.0651	0.406173	0.000701658	0.982456	0.00313284	0.0642698	0.00164799		C5H8N+	82.0651	0.92645	0.277935	13.5009	4.05028	2.67339e-06	8.02016e-07		C5H8N+	82.0651	6.79698	2.71879	6.71556
C5H7O+	83.0491	5.60341	1.40085	31.3101	7.82753	23.1542	5.58564		C5H7O+	83.0491	7.00621	1.41353	64.6688	25.3304	21.1567	3.47332		C5H7O+	83.0491	7.15454	3.42781	209.031	49.2732	37.7655	9.25136		C5H7O+	83.0491	8.32817	0.0143875	19.372	0.0617749	44.179	1.13283		C5H7O+	83.0491	26.4818	7.94454	186.097	55.829	68.6866	20.606		C5H7O+	83.0491	17.796	7.1184	234.136
C5H10N+	84.0808	0.00903969	0.00225992	0.0881763	0.0220441	0.0274465	0.0473903		C5H10N+	84.0808	0.0510596	0.0103015	0.124673	0.0488338	0.0400028	0.0065673		C5H10N+	84.0808	0.615412	0.29485	0.0191899	0.00452347	0.00163418	0.000400324		C5H10N+	84.0808	0.00901468	1.55721e-05	0.0489273	0.000156019	0.0339919	0.000871611		C5H10N+	84.0808	0.0627088	0.0188126	1.08217	0.324651	3.44879e-05	1.03464e-05		C5H10N+	84.0808	0.61128	0.244512	0.541849
C4H5S+	85.0107	7.94042	1.98511	3.35771e-05	8.39427e-06	0.50983	0.127919		C4H5S+	85.0107	2.19835	0.443525	1.33598	0.523297	19.096	3.13501		C4H5S+	85.0107	2.36305e-05	1.13216e-05	2.50147e-05	5.8965e-06	238.356	58.3899		C4H5S+	85.0107	11.6847	0.0201843	1.30475e-06	4.16067e-09	2.73938	0.0702424		C4H5S+	85.0107	27.2786	8.18357	9.36401e-07	2.8092e-07	0.15887	0.0476611		C4H5S+	85.0107	4.42562e-05	1.77025e-05	1.03263e-05
C4H5O2+	85.0284	1.28056	0.32014	17.4466	4.36165	11.5949	2.84787		C4H5O2+	85.0284	1.98605	0.400693	25.391	9.94551	9.41786	1.54614		C4H5O2+	85.0284	2.19747	1.05283	55.642	13.116	4.4129	1.08102		C4H5O2+	85.0284	4.3464	0.00750814	5.22761	0.016669	21.3972	0.548666		C4H5O2+	85.0284	9.56438	2.86931	53.3639	16.0092	28.4861	8.54584		C4H5O2+	85.0284	9.36788	3.74715	58.6324
C5H9O+	85.0648	2.074	0.518499	16.9941	4.24852	10.5029	2.39071		C5H9O+	85.0648	1.18729e-05	2.39539e-06	29.9229	11.7206	15.4668	2.5392		C5H9O+	85.0648	3.37795e-05	1.61841e-05	73.4299	17.309	31.443	7.70255		C5H9O+	85.0648	0.0449099	7.75752e-05	11.2447	0.035857	11.1801	0.286678		C5H9O+	85.0648	1.4662e-06	4.39859e-07	270.205	81.0616	59.9054	17.9716		C5H9O+	85.0648	4.08781e-05	1.63512e-05	152.1
C3ClHN+	85.9792	0.475914	0.118978	0.364676	0.091169	0.000367161	0.00485183		C3ClHN+	85.9792	0.554902	0.111954	0.173873	0.068105	0.04694	0.00770619		C3ClHN+	85.9792	0.290446	0.139156	0.0906997	0.0213799	0.000980938	0.000240299		C3ClHN+	85.9792	0.187796	0.000324407	0.160968	0.000513292	0.00735764	0.000188663		C3ClHN+	85.9792	0.327592	0.0982777	0.0848066	0.025442	0.247408	0.0742225		C3ClHN+	85.9792	0.296145	0.118458	0.115868
C4ClH3+	85.9918	0.41538	0.103845	0.274717	0.0686792	0.0040389	0.0323692		C4ClH3+	85.9918	0.490533	0.0989669	0.17107	0.0670073	0.0868315	0.0142552		C4ClH3+	85.9918	0.261179	0.125133	0.123743	0.0291688	0.00103341	0.000253154		C4ClH3+	85.9918	0.267636	0.000462304	0.11445	0.000364946	0.0520885	0.00133565		C4ClH3+	85.9918	0.369685	0.110906	0.0721517	0.0216455	0.225407	0.0676222		C4ClH3+	85.9918	0.272465	0.108986	0.111319
C4H7O2+	87.0441	4.59196	1.14799	35.6605	8.91512	23.0531	5.37395		C4H7O2+	87.0441	8.9952	1.81481	69.4128	27.1886	18.0334	2.96056		C4H7O2+	87.0441	4.47771	2.14531	178.851	42.159	7.48663	1.83399		C4H7O2+	87.0441	12.1377	0.0209671	13.4405	0.0428603	57.1741	1.46604		C4H7O2+	87.0441	28.2896	8.48688	170.066	51.0198	58.5376	17.5613		C4H7O2+	87.0441	22.4138	8.96553	199.107
C5H11O+	87.0804	0.000470458	0.000117615	1.14431	0.286079	1.01646	0.21489		C5H11O+	87.0804	0.222802	0.0449511	2.64519	1.03611	0.27258	0.0447497		C5H11O+	87.0804	0.000266223	0.00012755	11.9617	2.81963	3.39165e-05	8.30847e-06		C5H11O+	87.0804	4.6272e-05	7.99293e-08	0.888681	0.00283382	2.33796	0.0599495		C5H11O+	87.0804	1.44628	0.433884	7.47488	2.24246	1.03228	0.309684		C5H11O+	87.0804	0.000345716	0.000138286	13.065
C3ClH3N+	87.9948	1.49355	0.373388	1.28481	0.321204	0.000168065	0.000876621		C3ClH3N+	87.9948	1.58805	0.320396	0.741146	0.290303	0.0798412	0.0131076		C3ClH3N+	87.9948	1.04871	0.502445	0.435687	0.102701	0.000353482	8.65918e-05		C3ClH3N+	87.9948	1.02929	0.00177801	0.777075	0.00247792	0.0181659	0.000465807		C3ClH3N+	87.9948	1.24278	0.372833	0.116134	0.0348402	1.14156	0.342468		C3ClH3N+	87.9948	1.42124	0.568496	0.708192
C3H6NO2+	88.0393	13.2164	3.30411	7.45894	1.86473	5.48261	1.2833		C3H6NO2+	88.0393	10.0812	2.03392	10.5649	4.13822	2.72041	0.446612		C3H6NO2+	88.0393	19.2219	9.20938	7.3913	1.74228	7.12747	1.746		C3H6NO2+	88.0393	12.1664	0.021016	3.3521	0.0106894	6.37704	0.163519		C3H6NO2+	88.0393	14.3544	4.30633	24.987	7.49611	19.0477	5.71432		C3H6NO2+	88.0393	24.4162	9.76646	20.2663
C3ClH2O+	88.9789	0.269667	0.0674168	0.409747	0.102437	0.0233653	0.0443441		C3ClH2O+	88.9789	0.367199	0.0740837	0.245288	0.0960781	0.119288	0.0195836		C3ClH2O+	88.9789	0.251523	0.120507	0.26148	0.0616364	0.000668921	0.000163864		C3ClH2O+	88.9789	0.235004	0.00040597	0.187186	0.0005969	0.081999	0.0021026		C3ClH2O+	88.9789	0.282881	0.0848644	0.017161	0.0051483	0.335331	0.100599		C3ClH2O+	88.9789	0.358096	0.143238	0.211553
C3H5O3+	89.0233	1.12943	0.282356	4.2514	1.06285	2.39733	0.562705		C3H5O3+	89.0233	0.944268	0.19051	4.23677	1.65952	2.46069	0.403974		C3H5O3+	89.0233	1.22635	0.587557	9.07009	2.13802	2.06163	0.505035		C3H5O3+	89.0233	0.546184	0.000943575	1.28804	0.0041073	3.2086	0.0822746		C3H5O3+	89.0233	2.02196	0.606588	5.32927	1.59878	4.99372	1.49811		C3H5O3+	89.0233	4.14581	1.65832	8.32203
C4H9O2+	89.0597	0.619116	0.154779	9.56284	2.39071	6.33213	1.39727		C4H9O2+	89.0597	2.31049	0.46615	20.0755	7.86346	3.78433	0.621278		C4H9O2+	89.0597	1.28197	0.614206	49.1213	11.579	2.72655	0.667919		C4H9O2+	89.0597	2.36269	0.00408124	4.53771	0.0144689	14.7786	0.37895		C4H9O2+	89.0597	7.43973	2.23192	52.1582	15.6475	13.6471	4.09413		C4H9O2+	89.0597	2.5565	1.0226	58.1094
C3H8NO2+	90.055	57.7775	14.4444	6.63219	1.65805	7.81634e-05	4.88763e-05		C3H8NO2+	90.055	41.8377	8.44091	3.28815	1.28795	0.694603	0.114034		C3H8NO2+	90.055	44.1298	21.143	0.000108211	2.55076e-05	0.10883	0.0266598		C3H8NO2+	90.055	38.1168	0.0658513	3.63354	0.0115867	0.00464145	0.000119016		C3H8NO2+	90.055	38.7358	11.6207	14.4276	4.32829	1.75186	0.525558		C3H8NO2+	90.055	58.6263	23.4505	4.57122
C3ClH4O+	90.9945	5.12708	1.28177	5.45916	1.36479	0.199044	0.091169		C3ClH4O+	90.9945	6.55886	1.32327	4.13443	1.61943	1.55885	0.255918		C3ClH4O+	90.9945	4.20906	2.0166	5.47572	1.29075	5.8452e-05	1.43189e-05		C3ClH4O+	90.9945	5.86962	0.0101386	2.82769	0.00901678	0.768499	0.0197058		C3ClH4O+	90.9945	6.63925	1.99177	0.903956	0.271187	5.52068	1.6562		C3ClH4O+	90.9945	7.91966	3.16786	4.30438
C3H7O3+	91.039	1.3471	0.336775	6.24695	1.56174	1.90772	0.385769		C3H7O3+	91.039	1.60718	0.324256	7.03241	2.75455	1.12967	0.18546		C3H7O3+	91.039	0.000625736	0.000299796	10.5542	2.48784	6.04207e-05	1.48012e-05		C3H7O3+	91.039	1.11477	0.0019256	2.28235	0.00727738	3.48182	0.0892804		C3H7O3+	91.039	2.28455	0.685366	11.6623	3.49869	5.29497	1.58849		C3H7O3+	91.039	4.19904	1.67962	11.6436
C6H6N+	92.0495	13.6309	3.40772	2.80818	0.702045	0.000640565	0.0177038		C6H6N+	92.0495	9.07181	1.83027	2.81296	1.10182	7.64407e-05	1.25494e-05		C6H6N+	92.0495	6.35754	3.04596	0.000109139	2.57264e-05	1.06164	0.260069		C6H6N+	92.0495	8.93771	0.0154403	3.22863	0.0102956	1.0109e-05	2.59213e-07		C6H6N+	92.0495	7.90609	2.37183	4.38391	1.31517	0.424149	0.127245		C6H6N+	92.0495	5.13522	2.05409	5.15021
C7H9+	93.0699	137.959	34.4897	6.4202	1.60505	3.13232	0.860894		C7H9+	93.0699	95.2135	19.2097	18.013	7.05558	27.5181	4.51768		C7H9+	93.0699	130.579	62.5616	47.5587	11.2106	129.372	31.692		C7H9+	93.0699	91.9654	0.158871	8.59601	0.0274094	4.19128	0.107472		C7H9+	93.0699	102.849	30.8546	73.9835	22.1951	3.01508e-06	9.04524e-07		C7H9+	93.0699	150.373	60.1492	28.7553
C5H4NO+	94.0287	0.378265	0.0945663	0.254097	0.0635243	0.000984323	0.0195271		C5H4NO+	94.0287	0.32099	0.0647609	0.0519336	0.0203421	0.00044679	7.33499e-05		C5H4NO+	94.0287	0.0373815	0.0179098	0.00373235	0.000879794	0.00272904	0.000668529		C5H4NO+	94.0287	0.134897	0.000233063	0.194176	0.00061921	0.00150669	3.86342e-05		C5H4NO+	94.0287	0.269366	0.0808097	7.05345e-05	2.11603e-05	0.105125	0.0315376		C5H4NO+	94.0287	0.0261788	0.0104715	0.0135592
C6H6O+	94.0413	47.6864	11.9216	27.8044	6.9511	18.6409	4.39167		C6H6O+	94.0413	31.4043	6.33594	43.663	17.1026	34.9065	5.73063		C6H6O+	94.0413	62.5148	29.9515	102.978	24.2741	80.7655	19.785		C6H6O+	94.0413	47.3347	0.081767	10.7748	0.0343586	15.232	0.390576		C6H6O+	94.0413	53.946	16.1838	61.4996	18.4499	42.9138	12.8741		C6H6O+	94.0413	72.2966	28.9186	91.0608
C2ClH6NO+	95.0132	0.306302	0.0765754	5.39564	1.34891	2.91002	0.724624		C2ClH6NO+	95.0132	0.663893	0.133943	7.70161	3.01668	1.49357	0.2452		C2ClH6NO+	95.0132	0.02889	0.0138415	20.3333	4.79301	0.747375	0.183083		C2ClH6NO+	95.0132	0.321311	0.000555043	2.01712	0.00643234	6.08269	0.15597		C2ClH6NO+	95.0132	3.5891	1.07673	18.5208	5.55623	3.42561	1.02768		C2ClH6NO+	95.0132	0.634083	0.253633	17.4599
C6H10N+	96.0808	0.000232632	5.81581e-05	0.342609	0.0856522	0.0013994	0.0241521		C6H10N+	96.0808	0.0915848	0.0184776	0.523487	0.205047	0.0342775	0.00562738		C6H10N+	96.0808	1.70146	0.815188	0.00106686	0.000251482	0.000182632	4.4739e-05		C6H10N+	96.0808	4.35385e-05	7.5209e-08	0.159618	0.000508985	0.000219528	5.62911e-06		C6H10N+	96.0808	0.108663	0.032599	4.33158	1.29947	9.2972e-06	2.78916e-06		C6H10N+	96.0808	1.3312	0.532482	1.82252
C2Cl2H3+	96.9606	0.121447	0.0303618	0.208799	0.0521999	0.0300039	0.0478255		C2Cl2H3+	96.9606	0.167286	0.0337505	0.235661	0.092307	0.0664922	0.0109161		C2Cl2H3+	96.9606	0.0922903	0.0442172	0.451178	0.106352	0.0327881	0.00803206		C2Cl2H3+	96.9606	0.110491	0.000190856	0.0956232	0.000304921	0.134239	0.00344211		C2Cl2H3+	96.9606	0.156319	0.0468957	0.294139	0.0882418	0.107775	0.0323324		C2Cl2H3+	96.9606	0.0721544	0.0288618	0.315182
C5H5O2+	97.0284	3.8852	0.9713	37.8632	9.46579	20.5715	4.87337		C5H5O2+	97.0284	7.19641	1.4519	52.8713	20.7094	12.0853	1.98405		C5H5O2+	97.0284	8.25499	3.95505	132.318	31.1902	11.1883	2.74079		C5H5O2+	97.0284	10.1334	0.0175067	15.6035	0.0497576	42.1708	1.08133		C5H5O2+	97.0284	24.894	7.46819	139.847	41.9542	27.9036	8.37109		C5H5O2+	97.0284	17.0436	6.81744	126.207
C6H9O+	97.0648	0.0749695	0.0187424	11.3915	2.84787	10.0242	1.95795		C6H9O+	97.0648	2.14585	0.432933	27.4352	10.7462	6.43337	1.05617		C6H9O+	97.0648	4.63483	2.22059	102.383	24.1338	5.05661e-05	1.23871e-05		C6H9O+	97.0648	1.22404	0.00211454	7.26145	0.0231553	22.0449	0.565272		C6H9O+	97.0648	13.7644	4.12933	80.3068	24.092	22.8189	6.84567		C6H9O+	97.0648	9.2129e-05	3.68516e-05	116.657
C5H8NO+	98.06	2.35874	0.589684	1.02017	0.255043	0.000181437	0.00163684		C5H8NO+	98.06	1.84401	0.372036	0.603977	0.236574	0.184268	0.0302515		C5H8NO+	98.06	3.11587	1.49284	0.000323001	7.61382e-05	1.21646	0.297994		C5H8NO+	98.06	1.31036	0.00226356	0.671801	0.00214224	7.28315e-05	1.86753e-06		C5H8NO+	98.06	1.39048	0.417144	1.1133	0.333989	0.237626	0.0712878		C5H8NO+	98.06	2.8205	1.1282	0.898875
C5H7S+	99.0263	0.413806	0.103451	0.00049273	0.000123182	0.00119171	0.0220441		C5H7S+	99.0263	0.000235764	4.75663e-05	0.000374026	0.000146504	1.07335	0.176213		C5H7S+	99.0263	5.00439e-05	2.39765e-05	5.16687e-05	1.21794e-05	18.6942	4.5795		C5H7S+	99.0263	0.745763	0.00128839	2.78083e-05	8.86758e-08	0.0152771	0.000391732		C5H7S+	99.0263	1.15738	0.347215	1.81044	0.543131	9.56256e-06	2.86877e-06		C5H7S+	99.0263	0.428119	0.171248	6.06399e-05
C5H7O2+	99.0441	3.527	0.88175	20.8998	5.22495	16.2511	4.34534		C5H7O2+	99.0441	4.49286	0.906451	36.7498	14.3947	16.4148	2.69483		C5H7O2+	99.0441	4.00425	1.91847	101.648	23.9605	6.89254	1.68846		C5H7O2+	99.0441	3.59572	0.00621121	7.57827	0.0241653	34.1755	0.876317		C5H7O2+	99.0441	17.9576	5.38727	92.7622	27.8287	61.9532	18.586		C5H7O2+	99.0441	16.7392	6.69567	120.611
C6H11O+	99.0804	0.00010651	2.66276e-05	2.72879	0.682198	0.880511	0.174485		C6H11O+	99.0804	0.00102298	0.00020639	4.34615	1.70236	0.000172598	2.83356e-05		C6H11O+	99.0804	0.000239051	0.000114532	9.08131	2.14066	5.46459e-05	1.33865e-05		C6H11O+	99.0804	2.37252e-05	4.09831e-08	1.31194	0.00418351	1.79829	0.0461115		C6H11O+	99.0804	0.819767	0.24593	12.4576	3.73728	1.82987	0.548962		C6H11O+	99.0804	0.80468	0.321872	13.8495
C7H15+	99.1168	0.000632719	0.00015818	0.191302	0.0478255	0.00337032	0.0280073		C7H15+	99.1168	0.00101467	0.000204713	0.221106	0.086606	0.00165469	0.000271652		C7H15+	99.1168	0.0361943	0.017341	0.134796	0.0317743	0.00187557	0.000459457		C7H15+	99.1168	0.000100601	1.73779e-07	0.105699	0.000337055	0.0266515	0.000683392		C7H15+	99.1168	0.0439326	0.0131798	0.319823	0.0959469	0.0443499	0.013305		C7H15+	99.1168	0.000463858	0.000185543	0.58126
C4H6NO2+	100.039	0.175394	0.0438484	0.189561	0.0473903	0.0176597	0.0379017		C4H6NO2+	100.039	0.122906	0.0247967	0.116919	0.0457965	0.0424826	0.00697441		C4H6NO2+	100.039	0.339307	0.162566	0.00628823	0.00148227	0.0451202	0.011053		C4H6NO2+	100.039	0.158401	0.00027362	0.0978023	0.000311865	0.0193359	0.000495808		C4H6NO2+	100.039	0.175272	0.0525816	0.2195	0.0658499	0.112375	0.0337124		C4H6NO2+	100.039	0.371902	0.148761	0.174289
C5ClH6+	101.015	6.37089	1.59272	2.40073	0.600183	0.000137879	0.000123182		C5ClH6+	101.015	6.44079	1.29945	1.07575	0.421364	1.00009	0.164185		C5ClH6+	101.015	3.20863	1.53729	0.00133578	0.000314873	1.24568	0.305152		C5ClH6+	101.015	5.86562	0.0101332	0.942805	0.00300632	8.3373e-05	2.13783e-06		C5ClH6+	101.015	6.41333	1.924	2.01579	0.604736	1.00206	0.300619		C5ClH6+	101.015	2.37971	0.951884	0.000324483
C4H5O3+	101.023	0.368509	0.0921272	1.23406	0.308515	1.41956	0.258219		C4H5O3+	101.023	0.0886585	0.0178872	1.47621	0.578222	1.80901	0.296988		C4H5O3+	101.023	0.000467793	0.000224124	5.99973	1.41426	0.484866	0.118777		C4H5O3+	101.023	8.6622e-05	1.4964e-07	0.41663	0.00132857	1.98564	0.0509153		C4H5O3+	101.023	0.859014	0.257704	1.40651	0.421954	4.31341	1.29402		C4H5O3+	101.023	1.42237	0.56895	5.00388
C5H9O2+	101.06	2.5798e-05	6.4495e-06	13.7642	3.44104	17.0303	4.36165		C5H9O2+	101.06	2.22436	0.448773	26.3401	10.3173	14.2881	2.34569		C5H9O2+	101.06	4.8605	2.32872	67.8753	15.9996	6.52516	1.59846		C5H9O2+	101.06	1.78958	0.00309137	6.01278	0.0191731	20.6736	0.530108		C5H9O2+	101.06	15.022	4.50659	70.0296	21.0089	21.9968	6.59903		C5H9O2+	101.06	0.000783902	0.000313561	78.4709
C6H13O+	101.096	0.00155475	0.000388689	2.0385	0.509626	0.476445	0.120546		C6H13O+	101.096	0.000189881	3.83091e-05	2.80471	1.09859	8.18377e-05	1.34354e-05		C6H13O+	101.096	0.00070225	0.000336455	5.12728	1.20861	8.5968e-05	2.10595e-05		C6H13O+	101.096	2.26859e-05	3.91892e-08	1.23473	0.00393732	0.975445	0.0250122		C6H13O+	101.096	0.546384	0.163915	7.2396	2.17188	0.722714	0.216814		C6H13O+	101.096	0.315489	0.126196	8.90556
C4H7O3+	103.039	5.06126	1.26531	19.4935	4.87337	11.5512	2.82816		C4H7O3+	103.039	3.84046	0.774828	29.8073	11.6753	5.6317	0.924561		C4H7O3+	103.039	2.70726	1.29707	53.6462	12.6455	7.5997	1.86169		C4H7O3+	103.039	7.48155	0.0129228	7.18684	0.0229169	18.7609	0.481062		C4H7O3+	103.039	13.8229	4.14688	48.8197	14.6459	12.8913	3.8674		C4H7O3+	103.039	6.69126	2.6765	51.0766
C8H7+	103.054	444.216	111.054	3.53909e-05	8.84773e-06	36.9225	9.46579		C8H7+	103.054	280.144	56.5202	2.94768	1.15459	28.858	4.73765		C8H7+	103.054	104.872	50.2453	10.5034	2.47588	31.6951	7.7643		C8H7+	103.054	283.594	0.489921	1.51162	0.0048203	11.9302	0.305912		C8H7+	103.054	320.662	96.1985	4.92021e-06	1.47606e-06	21.6303	6.4891		C8H7+	103.054	127.331	50.9325	11.2865
C7H6N+	104.049	130.47	32.6174	16.7541	4.18853	24.0383	5.78556		C7H6N+	104.049	99.7621	20.1274	25.4786	9.97983	12.62	2.07184		C7H6N+	104.049	57.4078	27.5047	10.575	2.49276	36.1189	8.848		C7H6N+	104.049	112.434	0.19421	18.6193	0.0593732	5.56668	0.142741		C7H6N+	104.049	138.194	41.4583	7.47934e-06	2.2438e-06	15.8989	4.76966		C7H6N+	104.049	94.3364	37.7346	19.3506
C8H9+	105.07	399.028	99.757	42.2483	10.5621	45.8421	11.7746		C8H9+	105.07	249.993	50.4371	51.188	20.05	53.2884	8.74841		C8H9+	105.07	455.885	218.419	48.8848	11.5232	84.104	20.6028		C8H9+	105.07	288.221	0.497864	22.329	0.071201	10.5676	0.270973		C8H9+	105.07	282.819	84.8458	305.507	91.6521	4.75207e-06	1.42562e-06		C8H9+	105.07	660.916	264.366	101.052
C5H4N3+	106.04	0.644854	0.161213	0.177376	0.0443441	0.189421	0.0856522		C5H4N3+	106.04	0.487267	0.0983078	0.188828	0.0739627	0.25643	0.0420985		C5H4N3+	106.04	0.680016	0.325802	0.171904	0.0405215	0.111227	0.0272472		C5H4N3+	106.04	0.500664	0.000864873	0.107499	0.000342775	0.0734698	0.00188389		C5H4N3+	106.04	0.510638	0.153191	0.262748	0.0788244	0.115791	0.0347373		C5H4N3+	106.04	0.969514	0.387806	0.277271
C7H8N+	106.065	3.04687	0.761719	0.214799	0.0536999	0.0010343	0.0196453		C7H8N+	106.065	0.740518	0.149402	0.554916	0.217358	0.000525164	8.62168e-05		C7H8N+	106.065	1.88431	0.902793	0.000162176	3.82284e-05	0.000205053	5.02315e-05		C7H8N+	106.065	2.23453	0.00386005	0.280144	0.000893319	7.93772e-05	2.03537e-06		C7H8N+	106.065	2.63457	0.790371	5.89355	1.76807	6.46968e-06	1.9409e-06		C7H8N+	106.065	0.581988	0.232795	0.881855
C7H7O+	107.049	76.8683	19.2171	21.4958	5.37395	26.2239	7.20333		C7H7O+	107.049	56.4021	11.3793	25.5616	10.0123	33.9607	5.57537		C7H7O+	107.049	68.095	32.625	44.8999	10.5839	18.0622	4.42467		C7H7O+	107.049	79.2448	0.136892	12.6532	0.0403489	14.1483	0.362786		C7H7O+	107.049	83.2375	24.9712	38.7603	11.6281	23.2831	6.98492		C7H7O+	107.049	124.407	49.7627	51.0614
C8H11+	107.086	3.41177	0.852944	7.19972	1.79993	0.00125114	0.0230909		C8H11+	107.086	5.31548	1.07242	14.3314	5.61355	12.0611	1.98008		C8H11+	107.086	27.1854	13.0248	29.5691	6.97008	36.9764	9.05804		C8H11+	107.086	3.33415	0.00575983	7.16127	0.0228348	3.22483	0.0826901		C8H11+	107.086	11.7673	3.5302	39.8586	11.9576	9.93329e-06	2.97999e-06		C8H11+	107.086	29.7726	11.909	43.0502
C6H5O2+	109.028	5.8906	1.47265	6.67067	1.66767	4.25202	1.06285		C6H5O2+	109.028	5.75286	1.16066	9.06407	3.55034	5.63722	0.92547		C6H5O2+	109.028	6.18675	2.96414	18.7738	4.42539	1.72822	0.42336		C6H5O2+	109.028	7.81507	0.0134999	3.96459	0.012642	8.30567	0.212974		C6H5O2+	109.028	12.9389	3.88166	1.10611	0.331833	7.00073	2.10022		C6H5O2+	109.028	20.8083	8.32333	21.3663
C7H9O+	109.065	2.75461	0.688653	5.73721	1.4343	7.26336	1.66136		C7H9O+	109.065	1.34484	0.271327	12.8951	5.05093	10.8754	1.78542		C7H9O+	109.065	13.8643	6.6425	66.3103	15.6308	22.8548	5.59871		C7H9O+	109.065	4.62245	0.00798503	3.17287	0.010118	11.5348	0.295773		C7H9O+	109.065	10.8678	3.26033	38.3745	11.5124	30.1556	9.04668		C7H9O+	109.065	8.11898	3.24759	68.9183
C5H4NS+	110.006	0.755457	0.188864	0.000282712	7.06781e-05	0.305169	0.102437		C5H4NS+	110.006	0.247366	0.049907	0.11194	0.0438462	0.674077	0.110664		C5H4NS+	110.006	0.00127819	0.000612392	0.000339499	8.00272e-05	5.58312	1.36769		C5H4NS+	110.006	0.866077	0.00149613	1.87894e-05	5.99126e-08	0.508927	0.0130498		C5H4NS+	110.006	2.62117	0.78635	1.41991e-05	4.25972e-06	9.55306e-05	2.86592e-05		C5H4NS+	110.006	0.000633152	0.000253261	7.27797e-05
C6H7O2+	111.044	1.78488	0.446221	12.0412	3.0103	13.4752	4.18853		C6H7O2+	111.044	2.49512	0.503399	26.1936	10.2599	11.8473	1.94498		C6H7O2+	111.044	2.16373	1.03666	102.293	24.1126	9.33001	2.28556		C6H7O2+	111.044	4.6714	0.00806978	5.83826	0.0186163	28.5302	0.731568		C6H7O2+	111.044	26.3384	7.90151	68.0293	20.4088	37.5582	11.2675		C6H7O2+	111.044	4.93304	1.97322	108.82
C7H11O+	111.08	0.000173602	4.34004e-05	1.89675	0.474187	2.15773	0.490677		C7H11O+	111.08	0.194176	0.0391757	4.84854	1.89914	1.82953	0.300357		C7H11O+	111.08	0.0772265	0.037	21.2813	5.01646	6.64145e-05	1.62695e-05		C7H11O+	111.08	9.35081e-05	1.61532e-07	1.34398	0.0042856	4.70073	0.120535		C7H11O+	111.08	2.78836	0.836507	16.0505	4.81515	6.77817	2.03345		C7H11O+	111.08	0.000159594	6.38376e-05	25.3266
C6H10NO+	112.076	0.347873	0.0869682	0.482183	0.120546	0.000489068	0.0154651		C6H10NO+	112.076	0.388912	0.0784646	0.329965	0.129245	0.04819	0.00791139		C6H10NO+	112.076	2.13944	1.02502	0.000410392	9.67382e-05	0.00110443	0.00027055		C6H10NO+	112.076	0.168074	0.00029035	0.282951	0.000902268	0.000127102	3.25913e-06		C6H10NO+	112.076	0.285632	0.0856896	1.65081	0.495242	4.20119e-05	1.26036e-05		C6H10NO+	112.076	1.25143	0.50057	0.669247
C2ClH6O3+	113	0.239739	0.0599347	0.200319	0.0500798	0.460518	0.119476		C2ClH6O3+	113	0.000122773	2.477e-05	0.0501915	0.0196597	1.44878	0.237849		C2ClH6O3+	113	0.462152	0.221422	0.0649806	0.0153173	5.93382	1.4536		C2ClH6O3+	113	0.697462	0.00120477	2.56392e-05	8.17572e-08	0.854999	0.0219235		C2ClH6O3+	113	1.86275	0.558825	2.51126e-05	7.53378e-06	0.346395	0.103919		C2ClH6O3+	113	0.000305088	0.000122035	0.000662753
C6ClH6+	113.015	14.115	3.52876	3.39129	0.847821	2.5071	0.591089		C6ClH6+	113.015	11.5363	2.32749	2.46397	0.965121	4.91255	0.806499		C6ClH6+	113.015	7.87463	3.77281	1.22903	0.289708	12.4923	3.06021		C6ClH6+	113.015	12.3665	0.021362	0.575224	0.00183427	1.85436	0.0475491		C6ClH6+	113.015	15.7374	4.72122	7.62223e-06	2.28667e-06	2.35204	0.705613		C6ClH6+	113.015	7.25286	2.90114	0.000124147
C5H5O3+	113.023	0.471689	0.117922	2.90791	0.726977	2.26649	0.521865		C5H5O3+	113.023	1.11588	0.225133	3.69684	1.44803	2.34091	0.384309		C5H5O3+	113.023	0.000111425	5.33845e-05	11.9399	2.8145	0.359618	0.0880949		C5H5O3+	113.023	0.910573	0.00157298	1.2671	0.00404066	4.42463	0.113456		C5H5O3+	113.023	3.36292	1.00888	5.34282	1.60285	7.07846	2.12354		C5H5O3+	113.023	4.88445	1.95378	10.0645
C6H9O2+	113.06	2.14082	0.535205	6.73171	1.68293	6.7745	1.45117		C6H9O2+	113.06	2.02427	0.408404	14.1132	5.52805	9.42176	1.54678		C6H9O2+	113.06	2.67219	1.28027	55.9427	13.1869	6.67408	1.63494		C6H9O2+	113.06	2.32986	0.00402465	3.04817	0.00972015	17.8629	0.458036		C6H9O2+	113.06	10.2546	3.07638	38.0521	11.4156	48.068	14.4204		C6H9O2+	113.06	7.55757	3.02303	70.9195
C8H17+	113.132	0.000181791	4.54477e-05	0.511676	0.127919	0.329576	0.104262		C8H17+	113.132	0.000583105	0.000117644	0.77241	0.302549	0.396016	0.0650144		C8H17+	113.132	0.249289	0.119437	0.922144	0.217369	0.027026	0.00662052		C8H17+	113.132	5.06013e-05	8.74167e-08	0.289908	0.000924457	0.256988	0.00658963		C8H17+	113.132	0.421261	0.126378	1.88926	0.566779	0.136278	0.0408833		C8H17+	113.132	0.000292821	0.000117128	2.18146
C5H8NO2+	114.055	0.374371	0.0935928	0.85956	0.21489	0.384631	0.113671		C5H8NO2+	114.055	0.181711	0.0366609	1.73814	0.680821	0.388676	0.0638093		C5H8NO2+	114.055	0.158992	0.0761749	2.58223	0.608686	1.20354	0.294829		C5H8NO2+	114.055	0.37212	0.000642806	0.577469	0.0018414	0.456777	0.0117126		C5H8NO2+	114.055	0.431467	0.12944	8.13188	2.43956	2.48199	0.744597		C5H8NO2+	114.055	1.22966	0.491862	4.46099
C7H15O+	115.112	0.00554844	0.00138711	5.80469	1.45117	1.05018	0.229376		C7H15O+	115.112	7.92326e-05	1.59855e-05	6.25333	2.4494	5.75926e-05	9.45503e-06		C7H15O+	115.112	0.000194309	9.30952e-05	7.12693	1.67997	7.23585e-05	1.77255e-05		C7H15O+	115.112	9.57955e-06	1.65472e-08	3.00149	0.00957092	1.63114	0.0418254		C7H15O+	115.112	0.924552	0.277365	9.31733	2.7952	0.961049	0.288315		C7H15O+	115.112	0.0940215	0.0376086	16.811
CCl3+	116.906	0.520285	0.130071	1.85124	0.462809	0.0022696	0.0270842		CCl3+	116.906	1.14309	0.230623	1.21587	0.476251	0.435442	0.0714869		CCl3+	116.906	0.752361	0.360463	0.561466	0.13235	0.000399611	9.78922e-05		CCl3+	116.906	0.261536	0.000451797	0.391332	0.0012479	0.0887471	0.00227564		CCl3+	116.906	0.443865	0.13316	0.000101403	3.0421e-05	0.865319	0.259596		CCl3+	116.906	0.663197	0.265279	0.375254
C5H9O3+	117.055	0.598424	0.149606	5.1332	1.2833	4.31426	1.06549		C5H9O3+	117.055	0.177618	0.0358351	9.69258	3.79653	1.94197	0.318815		C5H9O3+	117.055	2.05257e-05	9.83405e-06	29.4339	6.93819	2.97067	0.727721		C5H9O3+	117.055	1.55429	0.00268498	2.38798	0.00761469	10.0361	0.257342		C5H9O3+	117.055	4.8299	1.44897	19.4536	5.83607	11.1602	3.34807		C5H9O3+	117.055	0.000103458	4.1383e-05	27.1974
C9H9+	117.07	96.8006	24.2001	3.25703	0.814257	64.0078	19.2825		C9H9+	117.07	50.6519	10.2192	23.9865	9.39538	61.135	10.0366		C9H9+	117.07	87.9299	42.1281	26.4626	6.2378	82.388	20.1825		C9H9+	117.07	111.923	0.19335	5.3201	0.0169645	17.5561	0.450168		C9H9+	117.07	86.3166	25.895	61.2182	18.3655	24.3319	7.29958		C9H9+	117.07	97.57	39.028	51.2422
C8H8N+	118.065	10.8962	2.72406	2.83327e-05	7.08319e-06	7.30655	1.66767		C8H8N+	118.065	4.83295	0.975066	1.71903	0.673334	3.03299	0.49793		C8H8N+	118.065	6.6228	3.17305	0.000385105	9.07776e-05	2.50535	0.613731		C8H8N+	118.065	10.8309	0.0187105	1.63952e-05	5.22818e-08	2.18981	0.0561507		C8H8N+	118.065	11.5668	3.47004	1.56282	0.468847	2.10048	0.630143		C8H8N+	118.065	11.2903	4.51611	0.504036
C5H12NO2+	118.086	0.875194	0.218798	0.132603	0.0331507	0.439812	0.115386		C5H12NO2+	118.086	0.369023	0.0744519	0.392794	0.153855	0.371213	0.0609425		C5H12NO2+	118.086	1.80457	0.864585	0.344155	0.0811247	0.515603	0.126306		C5H12NO2+	118.086	0.57479	0.000992904	0.133496	0.000425684	0.133184	0.00341509		C5H12NO2+	118.086	0.773123	0.231937	1.27425	0.382274	0.333214	0.0999643		C5H12NO2+	118.086	2.12147	0.848586	0.92782
C4ClH4O2+	118.989	0.287646	0.0719116	0.862881	0.21572	0.216707	0.0927643		C4ClH4O2+	118.989	0.435386	0.087841	0.565155	0.221368	0.453791	0.0744993		C4ClH4O2+	118.989	0.290298	0.139084	1.17519	0.277017	0.337774	0.082744		C4ClH4O2+	118.989	0.395428	0.000683114	0.328362	0.00104705	0.53824	0.0138015		C4ClH4O2+	118.989	0.455855	0.136757	0.0506175	0.0151852	0.739409	0.221823		C4ClH4O2+	118.989	0.98207	0.392828	0.583285
C8H7O+	119.049	22.3203	5.58007	6.64544	1.66136	14.783	4.24852		C8H7O+	119.049	16.1981	3.26803	9.71365	3.80478	19.2147	3.1545		C8H7O+	119.049	26.2732	12.5877	29.5669	6.96953	37.785	9.25613		C8H7O+	119.049	26.3561	0.0455285	4.76543	0.0151961	8.05198	0.206467		C8H7O+	119.049	30.556	9.16679	9.10354	2.73106	12.3599	3.70796		C8H7O+	119.049	31.5662	12.6265	22.1414
C9H11+	119.086	32.9949	8.24872	10.4201	2.60502	13.0541	3.44104		C9H11+	119.086	19.4762	3.9294	15.0899	5.91064	25.2944	4.15261		C9H11+	119.086	100.174	47.9946	38.3564	9.04143	43.1716	10.5757		C9H11+	119.086	26.6947	0.0461111	7.08706	0.0225982	3.80564	0.0975839		C9H11+	119.086	29.4685	8.84055	85.8655	25.7597	11.4191	3.42572		C9H11+	119.086	150.059	60.0235	59.803
C7H6NO+	120.044	0.707327	0.176832	1.38572	0.346431	1.00099	0.205355		C7H6NO+	120.044	0.767703	0.154887	1.44951	0.567765	1.09106	0.17912		C7H6NO+	120.044	1.38613	0.664106	0.630055	0.148518	1.49382	0.36594		C7H6NO+	120.044	0.352337	0.000608658	1.38925	0.0044298	1.25903	0.032284		C7H6NO+	120.044	1.27669	0.383006	0.139627	0.041888	0.746714	0.224014		C7H6NO+	120.044	0.560496	0.224198	2.78754
C8H9O+	121.065	20.371	5.09276	7.8318	1.95795	11.3377	2.60502		C8H9O+	121.065	12.7707	2.57653	9.78252	3.83176	13.6322	2.23801		C8H9O+	121.065	24.99	11.9729	28.4757	6.71231	21.0734	5.16231		C8H9O+	121.065	20.2527	0.0349852	3.80929	0.0121466	7.72652	0.198122		C8H9O+	121.065	24.9103	7.47309	19.8397	5.95192	18.3848	5.51544		C8H9O+	121.065	40.9174	16.367	38.119
C9H13+	121.101	0.000135258	3.38144e-05	3.75627	0.939066	0.509654	0.12721		C9H13+	121.101	0.000166784	3.36492e-05	4.2442	1.66243	1.12279	0.18433		C9H13+	121.101	1.22857	0.588618	6.20405	1.46243	2.79246	0.684065		C9H13+	121.101	1.26728e-05	2.18911e-08	1.82722	0.00582657	0.630026	0.0161551		C9H13+	121.101	1.45539	0.436617	7.10577	2.13173	0.0758903	0.0227671		C9H13+	121.101	0.000233062	9.32249e-05	11.262
C7H7O2+	123.044	11.4966	2.87415	11.3126	2.82816	21.8019	5.22495		C7H7O2+	123.044	7.26993	1.46674	12.7719	5.00267	17.002	2.79124		C7H7O2+	123.044	12.7019	6.08558	34.3298	8.09224	8.24537	2.01985		C7H7O2+	123.044	12.8436	0.0221879	5.45604	0.0173986	11.9099	0.305388		C7H7O2+	123.044	82.6421	24.7926	0.949032	0.28471	87.5296	26.2589		C7H7O2+	123.044	60.0012	24.0005	77.8561
C8H11O+	123.08	0.241345	0.0603363	3.44638	0.861595	6.34023	1.4343		C8H11O+	123.08	0.000167008	3.36946e-05	8.34698	3.26947	8.78725	1.44261		C8H11O+	123.08	9.49928	4.5512	68.4986	16.1465	12.9397	3.16983		C8H11O+	123.08	0.320422	0.000553494	2.68507	0.00856222	14.8257	0.380159		C8H11O+	123.08	11.0301	3.30903	32.1194	9.63583	50.6532	15.1959		C8H11O+	123.08	3.41993	1.36797	84.7855
C3Cl2H3O+	124.956	0.2469	0.0617251	0.477905	0.119476	0.04772	0.0536999		C3Cl2H3O+	124.956	0.401564	0.081017	0.32061	0.125581	0.157143	0.0257984		C3Cl2H3O+	124.956	0.243744	0.11678	0.424054	0.0999586	0.15263	0.0373896		C3Cl2H3O+	124.956	0.215122	0.000371613	0.229233	0.000730985	0.0603977	0.0015487		C3Cl2H3O+	124.956	0.261662	0.0784985	0.00749481	0.00224844	0.42584	0.127752		C3Cl2H3O+	124.956	0.445944	0.178377	0.216477
C6H5O3+	125.023	0.45456	0.11364	1.98997	0.497492	2.36811	0.552085		C6H5O3+	125.023	0.0180655	0.00364479	2.50148	0.979817	2.60423	0.427539		C6H5O3+	125.023	0.000169519	8.12182e-05	12.9647	3.05605	0.527581	0.129241		C6H5O3+	125.023	0.343621	0.000593586	0.786036	0.00250644	4.58733	0.117627		C6H5O3+	125.023	2.61548	0.784643	2.51555	0.754666	6.49247	1.94774		C6H5O3+	125.023	3.70278	1.48111	12.8907
C7H9O2+	125.06	21.9688	5.49221	21.0918	5.27295	25.6435	6.9511		C7H9O2+	125.06	20.3649	4.10869	28.3943	11.1219	36.0425	5.91713		C7H9O2+	125.06	33.3584	15.9823	113.115	26.6637	20.0249	4.90547		C7H9O2+	125.06	23.2057	0.040087	11.2546	0.0358855	39.9479	1.02434		C7H9O2+	125.06	45.7314	13.7194	57.5628	17.2688	60.5786	18.1736		C7H9O2+	125.06	46.8168	18.7267	120.959
C7ClH7+	126.023	0.382298	0.0955745	0.821418	0.205355	0.527024	0.12836		C7ClH7+	126.023	0.395017	0.0796961	1.13973	0.446427	0.522104	0.0857144		C7ClH7+	126.023	0.000844134	0.000404433	3.55484	0.837951	0.452439	0.110833		C7ClH7+	126.023	0.427285	0.000738126	0.351293	0.00112027	0.939852	0.0240995		C7ClH7+	126.023	0.881467	0.26444	1.93631	0.580893	1.08071	0.324213		C7ClH7+	126.023	0.71512	0.286048	2.70124
C6H7O3+	127.039	2.58077	0.645193	5.04316	1.26079	6.18421	1.36479		C6H7O3+	127.039	2.86045	0.577106	6.71345	2.62962	6.4692	1.06206		C6H7O3+	127.039	1.21883	0.583953	23.086	5.44186	3.75734	0.920429		C6H7O3+	127.039	3.47903	0.00600949	2.6481	0.00844448	8.71785	0.22354		C6H7O3+	127.039	8.02868	2.4086	5.46569	1.63971	14.7299	4.41896		C6H7O3+	127.039	8.23565	3.29426	21.5903
C6ClH6O+	129.01	12.4164	3.1041	7.36246	1.84062	8.38826	1.79993		C6ClH6O+	129.01	10.5434	2.12717	6.08095	2.38187	14.3608	2.35763		C6ClH6O+	129.01	13.4919	6.46409	13.7799	3.24821	1.39826	0.342529		C6ClH6O+	129.01	17.812	0.0307685	5.35443	0.0170745	7.32168	0.187741		C6ClH6O+	129.01	20.5232	6.15696	2.17341e-06	6.52024e-07	13.196	3.95881		C6ClH6O+	129.01	20.3973	8.15891	10.1975
C10H9+	129.07	29.7481	7.43704	2.8046e-05	7.0115e-06	224.195	42.2542		C10H9+	129.07	2.05475e-05	4.14554e-06	2.4433e-05	9.57028e-06	145.397	23.87		C10H9+	129.07	86.0305	41.218	60.5899	14.2824	154.782	37.9168		C10H9+	129.07	164.179	0.283592	3.84007e-06	1.22444e-08	133.875	3.4328		C10H9+	129.07	95.8338	28.7501	19.1079	5.73238	70.7565	21.2269		C10H9+	129.07	74.4234	29.7694	68.7581
C8H17O+	129.127	0.00244515	0.000611287	0.676158	0.16904	0.569261	0.136156		C8H17O+	129.127	0.000757169	0.000152762	0.820062	0.321214	0.000969247	0.000159122		C8H17O+	129.127	0.00941096	0.00450888	0.724832	0.170859	0.00136861	0.000335266		C8H17O+	129.127	0.900904	0.00155636	0.101453	0.000323502	0.828091	0.0212337		C8H17O+	129.127	0.579176	0.173753	1.02979	0.308936	0.24112	0.072336		C8H17O+	129.127	0.191532	0.0766127	1.81237
C9H8N+	130.065	5.0083	1.25208	6.22812e-05	1.55703e-05	21.3337	5.18967		C9H8N+	130.065	1.20054	0.242214	0.922154	0.361202	9.46389	1.5537		C9H8N+	130.065	11.1397	5.33714	6.39696	1.5079	5.2596	1.28844		C9H8N+	130.065	13.4859	0.0232953	4.32195e-06	1.37818e-08	15.7738	0.404467		C9H8N+	130.065	15.1331	4.53994	1.95853	0.587558	12.6076	3.78229		C9H8N+	130.065	19.262	7.70481	8.52679
C9H7O+	131.049	16.215	4.05374	0.974734	0.243683	50.4201	17.9974		C9H7O+	131.049	2.15279	0.434334	2.41679	0.946641	41.6394	6.83599		C9H7O+	131.049	20.1592	9.65845	21.846	5.14958	21.8246	5.34634		C9H7O+	131.049	47.2396	0.0815938	1.01222e-05	3.22773e-08	30.2473	0.775592		C9H7O+	131.049	40.8118	12.2436	3.7166e-06	1.11498e-06	15.4458	4.63374		C9H7O+	131.049	33.8603	13.5441	16.008
C10H11+	131.086	3.37236	0.843089	2.89849	0.724624	10.4974	2.21622		C10H11+	131.086	0.351704	0.0709576	3.46458	1.35706	12.1914	2.00147		C10H11+	131.086	18.3489	8.79115	17.4592	4.11551	20.7237	5.07666		C10H11+	131.086	7.10902	0.012281	2.01169	0.00641472	5.70744	0.146349		C10H11+	131.086	10.4322	3.12965	21.3286	6.39857	20.4607	6.13821		C10H11+	131.086	20.1306	8.05223	28.5287
C9H10N+	132.081	0.407663	0.101916	0.278975	0.0697438	0.883336	0.18385		C9H10N+	132.081	0.115416	0.0232856	0.292031	0.114387	0.855403	0.140432		C9H10N+	132.081	1.89409	0.907476	1.50975	0.355881	0.450951	0.110469		C9H10N+	132.081	0.720492	0.00124459	0.0660154	0.000210506	0.429487	0.0110128		C9H10N+	132.081	1.17823	0.353469	2.87111	0.861334	5.77828	1.73348		C9H10N+	132.081	5.12208	2.04883	4.14319
C4ClH8N3+	133.04	1.53029	0.382572	0.303777	0.0759442	0.655912	0.145329		C4ClH8N3+	133.04	1.20935	0.243991	0.296537	0.116152	0.414698	0.0680814		C4ClH8N3+	133.04	0.931504	0.446293	0.0489999	0.0115503	0.633383	0.155159		C4ClH8N3+	133.04	1.11424	0.00192481	0.271448	0.000865626	0.233129	0.00597786		C4ClH8N3+	133.04	1.46615	0.439845	0.000975456	0.000292637	0.411801	0.12354		C4ClH8N3+	133.04	1.41894	0.567574	0.460289
C9H9O+	133.065	1.76933	0.442334	2.03704	0.509259	7.14851	1.65805		C9H9O+	133.065	0.229436	0.0462895	2.15112	0.842582	8.34248	1.3696		C9H9O+	133.065	10.6421	5.09874	18.2538	4.30282	21.2555	5.20693		C9H9O+	133.065	5.13408	0.00886895	1.29224	0.00412073	8.22721	0.210959		C9H9O+	133.065	8.89376	2.66813	7.22289	2.16687	14.2836	4.28507		C9H9O+	133.065	10.4678	4.18714	24.287
C10H13+	133.101	0.145397	0.0363493	2.36436	0.591089	2.7783	0.695975		C10H13+	133.101	0.0102653	0.00207106	2.42547	0.950043	4.00357	0.657272		C10H13+	133.101	6.98634	3.34722	10.2654	2.41978	6.21535	1.52257		C10H13+	133.101	0.393623	0.000680021	1.24137	0.00395852	1.67974	0.0430713		C10H13+	133.101	3.15525	0.946575	13.2688	3.98064	5.20944	1.56283		C10H13+	133.101	5.45869	2.18348	13.9527
C5Cl2H5+	134.976	2.00667	0.501667	1.47717	0.369292	0.0552948	0.0559737		C5Cl2H5+	134.976	2.43568	0.491407	0.769029	0.301224	0.89725	0.147303		C5Cl2H5+	134.976	1.48505	0.711501	0.782588	0.184473	0.000390973	9.57761e-05		C5Cl2H5+	134.976	1.61615	0.00279233	0.875623	0.002792	0.108951	0.0027937		C5Cl2H5+	134.976	1.75972	0.527917	3.11696e-05	9.35089e-06	1.09075	0.327225		C5Cl2H5+	134.976	1.3932	0.55728	0.513846
C8H7S+	135.026	0.548109	0.137027	0.00350648	0.000876621	12.3754	3.0103		C8H7S+	135.026	2.58599e-05	5.21734e-06	3.98138e-05	1.55948e-05	6.92844	1.13745		C8H7S+	135.026	7.65064	3.66549	5.414e-05	1.2762e-05	45.5406	11.156		C8H7S+	135.026	7.17533	0.0123961	2.43052e-06	7.75059e-09	18.8663	0.483767		C8H7S+	135.026	17.6265	5.28796	0.998843	0.299653	2.92977	0.87893		C8H7S+	135.026	5.9864e-06	2.39456e-06	3.65499e-06
C8H7O2+	135.044	0.00200802	0.000502005	0.557741	0.139435	3.63477	0.967075		C8H7O2+	135.044	0.0011723	0.000236516	0.263615	0.103256	2.86659	0.47061		C8H7O2+	135.044	2.74968	1.3174	2.75828	0.650186	3.06851	0.751687		C8H7O2+	135.044	0.974046	0.00168266	0.0647385	0.000206442	5.78402	0.148312		C8H7O2+	135.044	3.4199	1.02597	2.19762e-05	6.59286e-06	3.70944	1.11283		C8H7O2+	135.044	2.77944	1.11178	6.37232
C9H11O+	135.08	0.67148	0.16787	1.96271	0.490677	1.92739	0.422844		C9H11O+	135.08	0.335156	0.067619	2.04658	0.801634	2.59858	0.426611		C9H11O+	135.08	3.67347	1.76	8.7583	2.06452	4.24977	1.04106		C9H11O+	135.08	0.86784	0.00149926	1.12183	0.00357726	2.09336	0.0536771		C9H11O+	135.08	3.75344	1.12603	4.98739	1.49622	7.51386	2.25416		C9H11O+	135.08	7.0786	2.83144	14.4885
C10H15+	135.117	0.000157427	3.93567e-05	4.26197	1.06549	2.23862	0.509626		C10H15+	135.117	0.000122055	2.46252e-05	4.63662	1.81614	1.45546	0.238944		C10H15+	135.117	1.33231	0.638321	7.38338	1.74042	0.507533	0.124329		C10H15+	135.117	1.18379e-05	2.04498e-08	1.90565	0.00607674	1.09976	0.0281997		C10H15+	135.117	1.84156	0.552468	8.19601	2.4588	1.55145	0.465435		C10H15+	135.117	0.000135871	5.43485e-05	13.6506
C8ClH6+	137.015	2.46165	0.615414	0.258751	0.0646877	2.49283	0.566446		C8ClH6+	137.015	1.54593	0.311897	0.445848	0.174636	2.11105	0.346573		C8ClH6+	137.015	1.24289	0.595481	0.466799	0.110035	0.629195	0.154133		C8ClH6+	137.015	2.37948	0.0041104	0.00479889	1.5303e-05	1.36935	0.0351125		C8ClH6+	137.015	3.46369	1.03911	0.601152	0.180346	1.00442	0.301327		C8ClH6+	137.015	1.52777	0.611108	0.00233884
C8H9O2+	137.06	0.530336	0.132584	2.26579	0.566446	2.89523	0.702045		C8H9O2+	137.06	0.30915	0.0623722	4.05742	1.58927	4.32312	0.709731		C8H9O2+	137.06	1.48781	0.712822	20.2091	4.76372	3.22026	0.78886		C8H9O2+	137.06	1.26557	0.00218622	1.46436	0.00466946	6.14003	0.157441		C8H9O2+	137.06	6.07269	1.82181	8.99348	2.69804	15.7831	4.73492		C8H9O2+	137.06	8.10111	3.24045	27.1529
C9H13O+	137.096	0.00186975	0.000467438	0.689688	0.172422	1.54265	0.268		C9H13O+	137.096	0.000458432	9.24903e-05	1.41878	0.555727	2.0125	0.330395		C9H13O+	137.096	0.822614	0.394123	16.3927	3.86412	2.04366	0.500633		C9H13O+	137.096	3.70768e-05	6.40446e-08	0.601131	0.00191689	4.10876	0.105356		C9H13O+	137.096	4.723	1.4169	5.71519	1.71456	14.9402	4.48207		C9H13O+	137.096	0.936745	0.374698	23.256
C10H17+	137.132	0.503398	0.12585	8.86489	2.21622	22.3338	5.27295		C10H17+	137.132	2.61444e-05	5.27474e-06	23.914	9.36697	3.69317e-05	6.06312e-06		C10H17+	137.132	7.01238	3.3597	11.5264	2.71702	10.0625	2.465		C10H17+	137.132	2.28563e-05	3.94805e-08	4.35846	0.0138982	5.35787	0.137386		C10H17+	137.132	2.68855	0.806565	31.9345	9.58034	2.05631	0.616892		C10H17+	137.132	6.04342e-05	2.41737e-05	28.1812
C7ClH4O+	138.995	0.294944	0.073736	0.151607	0.0379017	1.20644	0.23774		C7ClH4O+	138.995	0.0619731	0.0125033	0.00392233	0.00153636	1.05678	0.173493		C7ClH4O+	138.995	0.490851	0.235171	0.690324	0.162724	0.0976954	0.0239323		C7ClH4O+	138.995	0.784517	0.00135519	0.147415	0.000470074	0.921154	0.0236198		C7ClH4O+	138.995	0.835583	0.250675	4.52476e-05	1.35743e-05	0.444894	0.133468		C7ClH4O+	138.995	0.876694	0.350678	0.413371
C8ClH8+	139.031	0.814042	0.20351	0.205419	0.0513547	1.22339	0.240889		C8ClH8+	139.031	0.311995	0.0629461	0.0950823	0.0372432	1.05763	0.173632		C8ClH8+	139.031	1.28238	0.6144	0.000474453	0.000111839	2.0912	0.512277		C8ClH8+	139.031	1.36907	0.00236498	0.00163566	5.21572e-06	0.349154	0.00895295		C8ClH8+	139.031	1.79783	0.539349	0.296073	0.0888219	0.553879	0.166164		C8ClH8+	139.031	0.000345541	0.000138217	0.000169661
C7H7O3+	139.039	0.365838	0.0914596	2.25082	0.562705	1.74916	0.308515		C7H7O3+	139.039	0.474609	0.0957541	2.18811	0.85707	2.15927	0.354491		C7H7O3+	139.039	0.000308257	0.000147689	9.17847	2.16356	0.79903	0.195737		C7H7O3+	139.039	0.397123	0.000686033	0.972793	0.00310188	4.32948	0.111016		C7H7O3+	139.039	3.22229	0.966686	2.64785	0.794356	7.19459	2.15838		C7H7O3+	139.039	5.54442	2.21777	10.4569
C9H15O+	139.112	0.000387395	9.68488e-05	1.29282	0.323205	1.01118	0.211947		C9H15O+	139.112	0.00100386	0.000202532	2.07251	0.81179	0.462454	0.0759216		C9H15O+	139.112	0.285214	0.136649	6.14026	1.44739	0.000274635	6.7277e-05		C9H15O+	139.112	4.04657e-05	6.99042e-08	0.722835	0.00230502	1.44668	0.0370953		C9H15O+	139.112	1.24858	0.374573	5.26259	1.57878	2.98759	0.896276		C9H15O+	139.112	0.00577065	0.00230826	9.99039
C7ClH6O+	141.01	0.849741	0.212435	0.145241	0.0363102	1.29411	0.251762		C7ClH6O+	141.01	0.328881	0.0663529	0.159549	0.0624943	1.33288	0.218819		C7ClH6O+	141.01	0.811615	0.388853	0.488155	0.115069	0.6718	0.16457		C7ClH6O+	141.01	1.44476	0.00249581	0.112745	0.000359496	0.929378	0.0238309		C7ClH6O+	141.01	1.61183	0.483548	4.22807e-05	1.26842e-05	0.513392	0.154018		C7ClH6O+	141.01	0.729692	0.291877	0.455158
C9H17O+	141.127	0.0016739	0.000418475	0.697939	0.174485	0.232658	0.102096		C9H17O+	141.127	0.00101854	0.000205494	0.785867	0.30782	0.00124839	0.00020495		C9H17O+	141.127	0.00448155	0.00214715	0.643506	0.151688	0.00141051	0.000345532		C9H17O+	141.127	6.2772e-05	1.08439e-07	0.420168	0.00133978	0.198644	0.00509357		C9H17O+	141.127	0.363319	0.108996	0.742817	0.222845	0.481515	0.144455		C9H17O+	141.127	0.0763428	0.0305371	2.17255
C10H21+	141.164	0.000405144	0.000101286	0.607352	0.151838	0.00193346	0.0267453		C10H21+	141.164	0.000554934	0.00011196	0.660414	0.25868	0.000876975	0.000143974		C10H21+	141.164	0.0470871	0.0225599	0.401223	0.0945767	0.00111312	0.00027268		C10H21+	141.164	6.18553e-05	1.06857e-07	0.314565	0.00100307	0.0673391	0.00172669		C10H21+	141.164	0.142251	0.0426753	0.690296	0.207089	0.0433133	0.012994		C10H21+	141.164	0.000254951	0.000101981	1.61137
C3Cl3H2+	142.922	0.183113	0.0457783	0.557018	0.139255	0.0181316	0.0379439		C3Cl3H2+	142.922	0.35014	0.0706421	0.329265	0.128971	0.175169	0.0287578		C3Cl3H2+	142.922	0.230446	0.110409	0.361984	0.0853273	0.0738293	0.0180859		C3Cl3H2+	142.922	0.100776	0.000174092	0.194931	0.000621586	0.0308397	0.000790782		C3Cl3H2+	142.922	0.144037	0.0432111	0.000302578	9.07733e-05	0.353476	0.106043		C3Cl3H2+	142.922	0.203199	0.0812798	0.142986
C11H11+	143.086	7.02576e-05	1.75644e-05	0.129477	0.0323692	6.89208	1.60505		C11H11+	143.086	5.33187e-05	1.07573e-05	6.18567e-05	2.42289e-05	5.59129	0.917928		C11H11+	143.086	10.8933	5.21908	0.000198318	4.6748e-05	20.3628	4.98823		C11H11+	143.086	3.17778	0.00548913	2.5129e-05	8.01319e-08	21.9006	0.561572		C11H11+	143.086	9.12887	2.73866	1.86e-05	5.57999e-06	14.3818	4.31455		C11H11+	143.086	1.77853e-05	7.1141e-06	16.8915
C9H19O+	143.143	0.000385177	9.62943e-05	4.29206	1.07302	0.582679	0.139255		C9H19O+	143.143	0.000150353	3.03343e-05	3.7127	1.45424	9.69267e-05	1.59126e-05		C9H19O+	143.143	0.000350652	0.000168001	2.02247	0.47674	0.000783191	0.000191857		C9H19O+	143.143	1.24987e-05	2.15931e-08	2.15179	0.00686136	0.436769	0.0111996		C9H19O+	143.143	0.193357	0.0580072	3.71209	1.11363	0.681824	0.204547		C9H19O+	143.143	5.97104e-05	2.38842e-05	7.56347
C10H10N+	144.081	0.446824	0.111706	0.199769	0.0499423	2.05855	0.462809		C10H10N+	144.081	0.0862425	0.0173998	0.0575244	0.022532	1.40057	0.229933		C10H10N+	144.081	3.35852	1.6091	0.981108	0.231268	1.95326	0.478487		C10H10N+	144.081	1.17742	0.00203389	9.51794e-05	3.03509e-07	2.25033	0.0577022		C10H10N+	144.081	4.08115	1.22434	0.521089	0.156327	9.15199	2.7456		C10H10N+	144.081	8.55631	3.42252	7.08977
C6ClH6O2+	145.005	0.319306	0.0798265	0.666044	0.166511	1.00551	0.211275		C6ClH6O2+	145.005	0.148076	0.0298748	0.626925	0.245563	1.02602	0.168442		C6ClH6O2+	145.005	0.687759	0.329512	1.8914	0.445845	0.870216	0.213175		C6ClH6O2+	145.005	0.440102	0.000760169	0.215901	0.000688441	1.4039	0.0359986		C6ClH6O2+	145.005	2.14912	0.644736	0.729788	0.218936	2.75512	0.826536		C6ClH6O2+	145.005	0.723714	0.289486	2.24967
C6H9O4+	145.05	0.29766	0.0744151	2.16625	0.541562	3.04494	0.814257		C6H9O4+	145.05	0.00185572	0.000374398	2.9695	1.16314	2.799	0.459516		C6H9O4+	145.05	4.8394e-05	2.3186e-05	14.5669	3.43374	3.83629	0.939772		C6H9O4+	145.05	0.0889052	0.000153574	0.934969	0.00298117	3.96404	0.101646		C6H9O4+	145.05	2.13819	0.641457	2.63245	0.789735	7.3133	2.19399		C6H9O4+	145.05	0.000169929	6.79715e-05	10.3318
C10H9O+	145.065	1.06147	0.265367	0.449548	0.112387	6.16403	1.34891		C10H9O+	145.065	0.0902384	0.018206	0.127273	0.0498521	5.15827	0.846838		C10H9O+	145.065	6.18642	2.96398	2.76018	0.650634	11.7813	2.88604		C10H9O+	145.065	4.32107	0.0074644	0.000477217	1.5218e-06	8.30748	0.213019		C10H9O+	145.065	7.25833	2.1775	0.415433	0.12463	8.57456	2.57237		C10H9O+	145.065	1.80575	0.722302	11.8489
C7H13O3+	145.086	0.0765173	0.0191293	0.493314	0.123328	0.82247	0.171541		C7H13O3+	145.086	0.0346979	0.00700044	1.08481	0.424915	0.910369	0.149456		C7H13O3+	145.086	0.396751	0.190087	4.41253	1.04013	0.242173	0.0593246		C7H13O3+	145.086	0.185988	0.000321281	0.293633	0.000936349	1.64341	0.0421402		C7H13O3+	145.086	1.9601	0.58803	2.53046	0.759139	7.08767	2.1263		C7H13O3+	145.086	3.37374	1.3495	7.59111
C11H13+	145.101	0.0607731	0.0151933	0.772651	0.193163	1.69342	0.307573		C11H13+	145.101	0.000273771	5.52343e-05	0.487093	0.190791	2.69793	0.442923		C11H13+	145.101	5.18962	2.4864	5.79183	1.36526	4.85012	1.18813		C11H13+	145.101	0.260114	0.000449343	0.663632	0.00211606	2.0814	0.0533708		C11H13+	145.101	4.82754	1.44826	5.22003	1.56601	12.3623	3.70869		C11H13+	145.101	3.04806	1.21922	14.6692
C10H12N+	146.096	0.469865	0.117466	2.08746	0.521865	2.98384	0.726977		C10H12N+	146.096	7.63132e-05	1.53965e-05	0.00251553	0.000985319	8.91925	1.46428		C10H12N+	146.096	16.7416	8.02107	16.9284	3.99039	10.528	2.57903		C10H12N+	146.096	0.832941	0.0014389	1.05381	0.00336041	2.58169	0.066199		C10H12N+	146.096	32.1276	9.63828	1.77716	0.533148	124.284	37.2852		C10H12N+	146.096	73.1002	29.2401	102.092
C6Cl2H5+	146.976	0.812897	0.203224	0.283923	0.0709806	0.573292	0.136445		C6Cl2H5+	146.976	0.63831	0.128781	0.256443	0.100447	0.806352	0.13238		C6Cl2H5+	146.976	0.681315	0.326424	0.656788	0.15482	0.136605	0.0334638		C6Cl2H5+	146.976	0.673809	0.00116398	0.159882	0.000509823	0.381655	0.00978635		C6Cl2H5+	146.976	0.958667	0.2876	6.69767e-05	2.0093e-05	0.397254	0.119176		C6Cl2H5+	146.976	0.693863	0.277545	0.273562
C9H7O2+	147.044	0.129403	0.0323509	0.527446	0.131861	3.45899	0.870718		C9H7O2+	147.044	0.000202375	4.08299e-05	0.000253557	9.93168e-05	3.64078	0.597711		C9H7O2+	147.044	3.22714	1.54616	2.46542	0.581151	4.94326	1.21094		C9H7O2+	147.044	1.52161	0.00262843	0.444444	0.00141718	9.05861	0.232278		C9H7O2+	147.044	4.10419	1.23126	1.31548e-05	3.94644e-06	3.7305	1.11915		C9H7O2+	147.044	0.000309045	0.000123618	7.72241
C7ClH12O+	147.057	0.539034	0.134758	0.503103	0.125776	4.78576	1.26079		C7ClH12O+	147.057	0.18773	0.0378751	0.0168687	0.00660737	2.98085	0.48937		C7ClH12O+	147.057	1.93784	0.928437	0.00251826	0.000593609	2.52343	0.61816		C7ClH12O+	147.057	1.20194	0.00207624	0.336985	0.00107459	4.29251	0.110068		C7ClH12O+	147.057	1.99483	0.598448	4.2404e-05	1.27212e-05	1.21262	0.363787		C7ClH12O+	147.057	2.23523	0.894094	2.71641
C10H11O+	147.08	0.372505	0.0931262	0.544624	0.136156	2.1576	0.474187		C10H11O+	147.08	0.00789867	0.00159359	0.592734	0.23217	2.43393	0.399582		C10H11O+	147.08	4.16132	1.99373	8.21746	1.93703	8.77932	2.15066		C10H11O+	147.08	0.901581	0.00155758	0.58882	0.00187758	4.04606	0.103748		C10H11O+	147.08	5.44306	1.63292	2.69794	0.809383	10.2413	3.0724		C10H11O+	147.08	0.898587	0.359435	16.8486
C11H15+	147.117	0.000229845	5.74613e-05	1.03287	0.258219	1.62845	0.286079		C11H15+	147.117	0.000276745	5.58344e-05	0.931714	0.364947	2.03567	0.334199		C11H15+	147.117	2.20537	1.05662	5.5604	1.3107	0.978888	0.239797		C11H15+	147.117	6.35158e-05	1.0973e-07	0.651946	0.00207888	1.16095	0.0297688		C11H15+	147.117	2.16515	0.649544	4.85763	1.45729	5.02098	1.50629		C11H15+	147.117	0.000546717	0.000218687	9.25222
C5Cl2H3O+	148.956	0.742715	0.185679	1.00705	0.251762	0.0657562	0.0580079		C5Cl2H3O+	148.956	0.808313	0.16308	0.469829	0.184029	0.594885	0.0976628		C5Cl2H3O+	148.956	0.66617	0.319168	0.37334	0.0880043	0.000628524	0.000153969		C5Cl2H3O+	148.956	0.470339	0.000812445	0.497376	0.00158598	0.0680723	0.0017455		C5Cl2H3O+	148.956	0.384882	0.115465	0.000110265	3.30796e-05	0.470886	0.141266		C5Cl2H3O+	148.956	0.591574	0.23663	0.257396
C5ClH6O3+	149	0.225823	0.0564559	0.513442	0.12836	0.378065	0.112387		C5ClH6O3+	149	0.280743	0.056641	0.33617	0.131676	0.524509	0.0861092		C5ClH6O3+	149	0.462113	0.221403	0.541935	0.127746	0.00119361	0.000292396		C5ClH6O3+	149	0.311352	0.000537844	0.248456	0.000792261	0.366881	0.00940749		C5ClH6O3+	149	0.449992	0.134998	7.06849e-05	2.12055e-05	0.525624	0.157687		C5ClH6O3+	149	0.527096	0.210838	0.315122
C8H5O3+	149.023	0.274753	0.0686883	0.545779	0.136445	2.3048	0.541562		C8H5O3+	149.023	0.209492	0.0422659	0.161474	0.0632486	2.18876	0.359332		C8H5O3+	149.023	1.83386	0.878619	2.22182	0.52373	2.48706	0.609252		C8H5O3+	149.023	0.820234	0.00141694	0.31493	0.00100426	4.5102	0.11565		C8H5O3+	149.023	3.73091	1.11927	0.168822	0.0506467	3.34874	1.00462		C8H5O3+	149.023	1.02139	0.408554	5.44132
C11H17+	149.132	0.000254627	6.36568e-05	1.69138	0.422844	1.32145	0.255043		C11H17+	149.132	0.000250352	5.05095e-05	1.82078	0.713191	0.957617	0.157213		C11H17+	149.132	0.820893	0.393298	3.12691	0.737079	0.000911951	0.000223399		C11H17+	149.132	2.6788e-05	4.62723e-08	0.877603	0.00279853	0.548222	0.0140574		C11H17+	149.132	1.09281	0.327842	3.94532	1.1836	1.42795	0.428384		C11H17+	149.132	0.000367491	0.000146996	7.7577
C8H8NO2+	150.055	0.000195225	4.88063e-05	0.232031	0.0580079	3.858	0.982402		C8H8NO2+	150.055	0.00323251	0.000652172	0.00250004	0.000979252	2.20399	0.361832		C8H8NO2+	150.055	1.35219	0.647849	1.6237	0.382741	0.749187	0.183527		C8H8NO2+	150.055	0.553925	0.000956818	0.110123	0.000351155	3.98993	0.102308		C8H8NO2+	150.055	1.43013	0.429038	9.65893e-05	2.89768e-05	1.54984	0.464952		C8H8NO2+	150.055	1.7493	0.699721	2.23447
C9ClH8+	151.031	0.444549	0.111137	0.408383	0.102096	3.37677	0.861595		C9ClH8+	151.031	0.0247801	0.00499948	0.0020785	0.000814135	2.62185	0.430432		C9ClH8+	151.031	1.19144	0.570833	1.95852	0.461665	1.49475	0.366168		C9ClH8+	151.031	2.34015	0.00404251	0.000895665	2.85603e-06	4.10217	0.105186		C9ClH8+	151.031	2.65004	0.795012	0.719461	0.215838	2.11749	0.635248		C9ClH8+	151.031	1.48631	0.594525	2.35757
C9H11O2+	151.075	0.103508	0.025877	0.768379	0.192095	2.16309	0.497492		C9H11O2+	151.075	0.000316173	6.37891e-05	0.930062	0.3643	2.82447	0.463696		C9H11O2+	151.075	0.18685	0.0895215	12.6065	2.97163	4.30953	1.0557		C9H11O2+	151.075	0.443712	0.000766457	0.828597	0.00264216	4.41178	0.113126		C9H11O2+	151.075	4.02938	1.20881	3.96808	1.19042	10.8333	3.24998		C9H11O2+	151.075	3.44135	1.37654	19.8144
C10H15O+	151.112	0.0238637	0.00596593	0.508839	0.12721	0.752156	0.157437		C10H15O+	151.112	0.00258134	0.000520795	0.7353	0.288013	0.656728	0.107816		C10H15O+	151.112	0.0343121	0.0164393	4.69206	1.10602	0.682011	0.167071		C10H15O+	151.112	9.51358e-05	1.64345e-07	0.366542	0.00116883	1.38631	0.0355474		C10H15O+	151.112	2.16461	0.649382	1.92607	0.577821	4.91576	1.47473		C10H15O+	151.112	0.306844	0.122737	7.62922
C11H19+	151.148	0.000488153	0.000122038	0.955102	0.238776	0.476872	0.123328		C11H19+	151.148	0.000496885	0.000100248	1.12659	0.44128	0.182025	0.0298832		C11H19+	151.148	0.296231	0.141927	0.765951	0.180551	0.00110002	0.00026947		C11H19+	151.148	4.79293e-05	8.27936e-08	0.50413	0.00160752	0.147081	0.00377144		C11H19+	151.148	0.391219	0.117366	1.70279	0.510837	0.300218	0.0900654		C11H19+	151.148	0.00308954	0.00123581	3.69735
C8ClH5O+	152.002	0.0587392	0.0146848	0.0446227	0.0111557	0.19167	0.0871061		C8ClH5O+	152.002	0.0182033	0.00367258	0.0154285	0.00604326	0.183978	0.0302038		C8ClH5O+	152.002	0.0840508	0.0402695	0.134718	0.0317558	0.0571716	0.0140052		C8ClH5O+	152.002	0.115241	0.000199106	0.0206047	6.57043e-05	0.157399	0.00403599		C8ClH5O+	152.002	0.174502	0.0523505	0.000378691	0.000113607	0.0870581	0.0261174		C8ClH5O+	152.002	0.0965422	0.0386169	0.0894547
C8ClH6O+	153.01	0.301666	0.0754166	0.151776	0.0379439	1.21129	0.238776		C8ClH6O+	153.01	0.0467109	0.0094241	0.043987	0.0172295	1.06815	0.17536		C8ClH6O+	153.01	0.533638	0.255671	0.559115	0.131795	0.393052	0.0962853		C8ClH6O+	153.01	0.86423	0.00149282	0.101529	0.000323751	1.06752	0.0273731		C8ClH6O+	153.01	0.933444	0.280033	8.57015e-05	2.57105e-05	0.494292	0.148288		C8ClH6O+	153.01	0.602976	0.24119	0.380836
C9H13O2+	153.091	0.000527359	0.00013184	1.23029	0.307573	2.23549	0.509259		C9H13O2+	153.091	0.00036939	7.45257e-05	1.27948	0.501164	3.54999	0.582805		C9H13O2+	153.091	0.000248963	0.000119281	19.4314	4.58041	5.89138	1.4432		C9H13O2+	153.091	1.48371e-05	2.56297e-08	0.988518	0.00315203	9.98461	0.256023		C9H13O2+	153.091	7.88149	2.36445	3.91281	1.17384	19.291	5.78731		C9H13O2+	153.091	2.74316	1.09726	29.8031
C10H17O+	153.127	0.0186247	0.00465618	0.95096	0.23774	1.0007	0.193163		C10H17O+	153.127	0.00262956	0.000530524	1.2772	0.500271	0.483372	0.0793557		C10H17O+	153.127	0.318677	0.152681	2.6444	0.623342	0.0622823	0.0152572		C10H17O+	153.127	0.00016103	2.78182e-07	0.518972	0.00165487	0.805798	0.0206622		C10H17O+	153.127	0.882282	0.264685	3.00685	0.902056	1.89804	0.569411		C10H17O+	153.127	0.132198	0.0528791	4.74224
C11H21+	153.164	0.00160321	0.000400803	0.591103	0.147776	0.0721454	0.0635243		C11H21+	153.164	0.00070585	0.000142408	0.635129	0.248776	0.00154337	0.000253377		C11H21+	153.164	0.0651511	0.0312145	0.199048	0.0469199	0.00247305	0.000605819		C11H21+	153.164	7.52294e-05	1.29951e-07	0.290955	0.000927795	0.050114	0.00128501		C11H21+	153.164	0.109658	0.0328974	0.636987	0.191096	0.0508816	0.0152645		C11H21+	153.164	0.000345289	0.000138116	1.50729
C4Cl2H6NO+	153.982	0.152771	0.0381927	0.154544	0.0386361	0.00834774	0.0363102		C4Cl2H6NO+	153.982	0.164531	0.0331948	0.0736489	0.0288479	0.05702	0.00936104		C4Cl2H6NO+	153.982	0.21515	0.10308	0.0273805	0.00645418	0.00388496	0.000951694		C4Cl2H6NO+	153.982	0.0842643	0.000145552	0.0910529	0.000290353	0.00355805	9.12344e-05		C4Cl2H6NO+	153.982	0.0789358	0.0236807	0.00114007	0.00034202	0.113954	0.0341862		C4Cl2H6NO+	153.982	0.149467	0.0597869	0.0448001
C4Cl3H2+	154.922	0.306513	0.0766283	0.302829	0.0757071	0.0799501	0.0646877		C4Cl3H2+	154.922	0.396574	0.0800103	0.222699	0.0872298	0.261459	0.0429239		C4Cl3H2+	154.922	0.289474	0.13869	0.192083	0.045278	0.0025443	0.000623272		C4Cl3H2+	154.922	0.108787	0.00018791	0.11911	0.000379814	0.0794375	0.00203693		C4Cl3H2+	154.922	0.267799	0.0803397	0.00565556	0.00169667	0.270485	0.0811454		C4Cl3H2+	154.922	0.255725	0.10229	0.173685
C7H7O4+	155.034	0.422506	0.105627	0.632572	0.158143	1.27085	0.243683		C7H7O4+	155.034	0.243029	0.0490321	0.548269	0.214754	1.54164	0.253092		C7H7O4+	155.034	0.689958	0.330566	2.81733	0.664105	0.494568	0.121153		C7H7O4+	155.034	0.828208	0.00143067	0.465995	0.00148586	1.40451	0.0360139		C7H7O4+	155.034	1.42616	0.427847	0.203626	0.0610877	2.20947	0.662841		C7H7O4+	155.034	2.29073	0.916294	2.70368
C12H11+	155.086	0.000196518	4.91295e-05	0.108337	0.0270842	3.09728	0.847821		C12H11+	155.086	0.000974318	0.000196572	0.000441943	0.000173107	2.61747	0.429713		C12H11+	155.086	2.38027	1.14041	0.0536403	0.0126442	5.37319	1.31626		C12H11+	155.086	1.20667e-05	2.0845e-08	0.410844	0.0013101	16.8327	0.43162		C12H11+	155.086	3.44051	1.03215	8.19813e-06	2.45944e-06	2.64032	0.792095		C12H11+	155.086	1.78997e-05	7.15988e-06	5.87291
C10H19O+	155.143	0.00205316	0.000513291	0.845099	0.211275	0.357578	0.105465		C10H19O+	155.143	0.000979188	0.000197555	1.04309	0.408573	0.00069508	0.000114112		C10H19O+	155.143	0.017109	0.00819707	0.712905	0.168047	0.00136649	0.000334747		C10H19O+	155.143	5.8307e-05	1.00718e-07	0.528597	0.00168564	0.153868	0.00394549		C10H19O+	155.143	0.223485	0.0670454	1.00887	0.30266	0.533211	0.159963		C10H19O+	155.143	0.000811994	0.000324798	2.88646
C11H23+	155.179	0.000844422	0.000211106	0.686162	0.171541	0.10956	0.0697438		C11H23+	155.179	0.000747109	0.000150732	0.706732	0.276823	0.00123602	0.000202918		C11H23+	155.179	0.0949616	0.045497	0.443044	0.104435	0.00193636	0.000474348		C11H23+	155.179	7.16237e-05	1.2373e-07	0.319732	0.00101951	0.0701487	0.00179873		C11H23+	155.179	0.106512	0.0319535	0.769336	0.230801	0.0718244	0.0215473		C11H23+	155.179	0.000265182	0.000106073	1.73939
C7ClH7NO+	156.021	1.33833	0.334581	0.581318	0.145329	2.75381	0.682198		C7ClH7NO+	156.021	0.50842	0.102576	0.527975	0.206805	2.06494	0.339003		C7ClH7NO+	156.021	0.959896	0.459896	0.88389	0.208352	0.820652	0.201034		C7ClH7NO+	156.021	1.33675	0.00230891	0.718097	0.00228992	1.1609	0.0297675		C7ClH7NO+	156.021	1.92533	0.577598	4.61103e-05	1.38331e-05	0.807958	0.242387		C7ClH7NO+	156.021	1.48046	0.592184	0.862136
C3Cl3O+	156.901	0.182356	0.045589	0.371057	0.0927643	0.0216461	0.042123		C3Cl3O+	156.901	0.266248	0.0537165	0.21159	0.0828787	0.131839	0.0216442		C3Cl3O+	156.901	0.192042	0.0920091	0.099837	0.0235337	0.00219791	0.000538419		C3Cl3O+	156.901	0.0750093	0.000129571	0.113924	0.000363251	0.00812534	0.000208349		C3Cl3O+	156.901	0.126315	0.0378944	0.000264694	7.94083e-05	0.197743	0.0593229		C3Cl3O+	156.901	0.143195	0.057278	0.0864936
CClH2N2O5+	156.965	0.021656	0.00541401	0.16369	0.0409225	0.0213451	0.0409225		CClH2N2O5+	156.965	0.0450676	0.00909256	0.0766811	0.0300356	0.0560342	0.00919921		CClH2N2O5+	156.965	0.0492104	0.0235772	0.0559132	0.0131799	0.00691312	0.0016935		CClH2N2O5+	156.965	0.0135586	2.34214e-05	0.0239417	7.63447e-05	0.0169189	0.000433829		CClH2N2O5+	156.965	0.0309922	0.00929767	0.00205167	0.0006155	0.0517927	0.0155378		CClH2N2O5+	156.965	0.0290012	0.0116005	0.0278646
C7ClH6O2+	157.005	0.122482	0.0306205	0.106981	0.0267453	0.634317	0.139435		C7ClH6O2+	157.005	0.039781	0.00802596	0.0671175	0.0262895	0.661569	0.10861		C7ClH6O2+	157.005	0.460403	0.220584	1.19044	0.280612	0.129663	0.0317632		C7ClH6O2+	157.005	0.379452	0.00065549	0.105741	0.000337186	0.751565	0.0192715		C7ClH6O2+	157.005	0.537549	0.161265	0.000107166	3.21497e-05	0.334602	0.10038		C7ClH6O2+	157.005	0.782284	0.312914	0.948328
C10H21O+	157.159	0.00424879	0.0010622	1.2244	0.3061	0.33966	0.104557		C10H21O+	157.159	0.00107046	0.000215969	1.17169	0.458943	0.000793882	0.000130332		C10H21O+	157.159	0.00186704	0.00089452	0.552156	0.130155	0.00424452	0.00103978		C10H21O+	157.159	4.98996e-05	8.62017e-08	0.694461	0.00221456	0.133616	0.00342612		C10H21O+	157.159	0.123862	0.0371585	0.898628	0.269589	0.330602	0.0991805		C10H21O+	157.159	0.000198276	7.93105e-05	2.73287
C11H12N+	158.096	0.229493	0.0573732	0.84779	0.211947	1.04569	0.21572		C11H12N+	158.096	0.00195421	0.00039427	0.338737	0.132681	2.32303	0.381374		C11H12N+	158.096	1.74892	0.837927	3.69167	0.870206	0.692724	0.169696		C11H12N+	158.096	0.257516	0.000444845	0.442845	0.00141205	0.895402	0.0229598		C11H12N+	158.096	13.3336	4.00007	1.37438	0.412314	34.67	10.401		C11H12N+	158.096	20.7123	8.28492	23.7619
C10H10NO+	160.076	3.23233e-05	8.08082e-06	0.000195505	4.88763e-05	8.55263	1.84062		C10H10NO+	160.076	8.7426e-05	1.76385e-05	0.000101028	3.9572e-05	3.51874	0.577675		C10H10NO+	160.076	3.69017	1.76799	1.50535	0.354843	2.43346	0.596121		C10H10NO+	160.076	0.204281	0.00035285	0.117533	0.000374781	14.7545	0.378332		C10H10NO+	160.076	2.67328	0.801985	1.16491e-05	3.49472e-06	3.34582	1.00375		C10H10NO+	160.076	1.37937	0.551748	6.14086
C11H14N+	160.112	0.0214526	0.00536315	0.0923635	0.0230909	0.0981981	0.0661898		C11H14N+	160.112	0.00376567	0.000759738	0.032881	0.0128793	0.379162	0.0622475		C11H14N+	160.112	0.72125	0.345558	0.710636	0.167512	0.436879	0.107022		C11H14N+	160.112	0.0134629	2.32571e-05	0.0675623	0.000215451	0.0683399	0.00175237		C11H14N+	160.112	1.98801	0.596403	0.183533	0.05506	6.16452	1.84935		C11H14N+	160.112	4.30785	1.72314	5.71899
C6ClH6O3+	161	0.222831	0.0557077	0.417046	0.104262	0.710527	0.151838		C6ClH6O3+	161	0.144189	0.0290906	0.165939	0.0649974	0.88575	0.145415		C6ClH6O3+	161	0.532255	0.255008	0.845098	0.199208	0.00278763	0.000682882		C6ClH6O3+	161	0.30899	0.00053378	0.222637	0.000709935	0.663257	0.017007		C6ClH6O3+	161	0.304305	0.0912914	0.000174191	5.22574e-05	0.197778	0.0593333		C6ClH6O3+	161	0.59937	0.239748	0.44814
C5H7NO5+	161.032	0.169836	0.0424591	0.432329	0.108082	0.858508	0.172422		C5H7NO5+	161.032	0.184407	0.0372048	0.388903	0.152331	0.749019	0.122967		C5H7NO5+	161.032	0.679938	0.325765	0.231241	0.0545084	1.04563	0.256147		C5H7NO5+	161.032	0.662562	0.00114451	0.719755	0.00229515	0.920013	0.0235908		C5H7NO5+	161.032	0.958467	0.28754	0.0095201	0.00285603	1.75302	0.525906		C5H7NO5+	161.032	1.31014	0.524057	2.82657
C12H17+	161.132	0.000797967	0.000199492	0.392745	0.0981862	0.670794	0.147776		C12H17+	161.132	0.000719165	0.000145094	0.339939	0.133152	0.724048	0.118868		C12H17+	161.132	0.933521	0.447259	1.57907	0.37222	0.46679	0.114349		C12H17+	161.132	0.000135492	2.34068e-07	0.296132	0.000944279	0.567438	0.0145502		C12H17+	161.132	1.2223	0.366691	1.32825	0.398475	2.71796	0.815388		C12H17+	161.132	0.000951696	0.000380679	4.64695
C6Cl2H4O+	161.963	0.179093	0.0447733	0.0618605	0.0154651	0.508487	0.125776		C6Cl2H4O+	161.963	0.004052	0.000817507	0.00453403	0.00177595	0.635351	0.104306		C6Cl2H4O+	161.963	0.266134	0.127507	0.430811	0.101551	0.0777887	0.0190558		C6Cl2H4O+	161.963	0.402708	0.000695646	0.121523	0.000387505	0.382563	0.00980958		C6Cl2H4O+	161.963	0.571764	0.171529	9.07474e-05	2.72242e-05	0.288424	0.0865272		C6Cl2H4O+	161.963	0.29641	0.118564	0.301634
C9H8NO2+	162.055	0.000566199	0.00014155	0.0134121	0.00335303	1.87247	0.346431		C9H8NO2+	162.055	0.000561507	0.000113286	0.000742347	0.000290773	1.00965	0.165755		C9H8NO2+	162.055	0.621515	0.297774	0.676107	0.159373	0.479386	0.117435		C9H8NO2+	162.055	0.495383	0.00085579	0.044675	0.000142457	2.17694	0.0558208		C9H8NO2+	162.055	0.817262	0.245179	8.25533e-05	2.4766e-05	0.742819	0.222846		C9H8NO2+	162.055	0.857605	0.343042	0.997354
C10H12NO+	162.091	0.00206727	0.000516817	0.112029	0.0280073	1.68807	0.3061		C10H12NO+	162.091	0.00066636	0.000134441	0.00176557	0.000691566	0.95478	0.156747		C10H12NO+	162.091	2.24021	1.07331	0.662168	0.156087	1.27196	0.311591		C10H12NO+	162.091	0.381652	0.00065929	0.0250184	7.97798e-05	1.56251	0.0400657		C10H12NO+	162.091	1.73336	0.520009	0.000137797	4.13391e-05	3.67431	1.10229		C10H12NO+	162.091	3.39264	1.35706	3.83968
C4Cl2H3N3+	162.97	0.69343	0.173358	0.387336	0.096834	1.80819	0.323205		C4Cl2H3N3+	162.97	0.0827929	0.0167038	0.0418919	0.0164088	2.43463	0.399695		C4Cl2H3N3+	162.97	1.04576	0.501035	1.80713	0.42598	0.14359	0.0351752		C4Cl2H3N3+	162.97	1.51692	0.00262047	0.4842	0.00154394	1.41505	0.0362846		C4Cl2H3N3+	162.97	2.14807	0.644422	2.50859e-05	7.52577e-06	1.20514	0.361542		C4Cl2H3N3+	162.97	1.28956	0.515825	1.19988
C8H7N2O2+	163.05	0.22953	0.0573825	0.963556	0.240889	1.67198	0.297167		C8H7N2O2+	163.05	0.000718212	0.000144902	0.393812	0.154254	1.48724	0.244162		C8H7N2O2+	163.05	0.14144	0.0677655	1.43076	0.337261	1.65952	0.406531		C8H7N2O2+	163.05	0.48179	0.000832341	0.737569	0.00235198	1.13577	0.0291233		C8H7N2O2+	163.05	0.616407	0.184922	0.75715	0.227145	1.32669	0.398007		C8H7N2O2+	163.05	0.44945	0.17978	2.86073
C10H11O2+	163.075	0.291146	0.0727864	1.2849	0.321225	1.78465	0.321225		C10H11O2+	163.075	0.118287	0.0238649	0.90352	0.353904	1.52713	0.250711		C10H11O2+	163.075	0.30055	0.143996	4.29648	1.01277	2.05492	0.503391		C10H11O2+	163.075	0.100571	0.000173728	0.660588	0.00210646	2.04101	0.0523349		C10H11O2+	163.075	7.51378	2.25413	3.21402	0.964205	17.1194	5.13581		C10H11O2+	163.075	7.68625	3.0745	16.4421
C12H19+	163.148	0.000682579	0.000170645	0.735401	0.18385	0.689742	0.150776		C12H19+	163.148	0.000665954	0.000134359	0.759875	0.297639	0.556822	0.0914141		C12H19+	163.148	0.543012	0.260162	1.3424	0.316431	0.0633898	0.0155285		C12H19+	163.148	6.99457e-05	1.20829e-07	0.430878	0.00137402	0.32483	0.00832926		C12H19+	163.148	0.6887	0.20661	2.23817	0.671452	1.57431	0.472294		C12H19+	163.148	0.121923	0.0487692	4.61509
C2Cl4+	163.875	0.0510399	0.01276	0.127897	0.0319743	0.0230305	0.0426083		C2Cl4+	163.875	0.09384	0.0189326	0.0850834	0.0333267	0.0527448	0.00865916		C2Cl4+	163.875	0.0670547	0.0321266	0.0586579	0.0138269	0.00832238	0.00203872		C2Cl4+	163.875	0.0154023	2.66081e-05	0.0283654	9.04503e-05	0.0207376	0.000531751		C2Cl4+	163.875	0.0492426	0.0147728	0.00166761	0.000500284	0.0800043	0.0240013		C2Cl4+	163.875	0.0624788	0.0249915	0.0666217
C10H14NO+	164.107	0.0158469	0.00396172	0.461543	0.115386	0.528455	0.131861		C10H14NO+	164.107	0.000549411	0.000110846	0.0839558	0.032885	1.35943	0.22318		C10H14NO+	164.107	2.16503	1.03729	2.73646	0.645043	0.894333	0.219083		C10H14NO+	164.107	0.0887616	0.00015334	0.190357	0.00060699	0.414885	0.0106384		C10H14NO+	164.107	3.04401	0.913204	0.521105	0.156331	14.0684	4.22052		C10H14NO+	164.107	10.3333	4.1333	10.4134
C9ClH6O+	165.01	0.0511138	0.0127785	0.0785813	0.0196453	0.953789	0.192095		C9ClH6O+	165.01	0.000789897	0.000159365	0.000629993	0.000246765	0.725557	0.119116		C9ClH6O+	165.01	0.5618	0.269164	0.232504	0.054806	0.471537	0.115512		C9ClH6O+	165.01	0.549658	0.000949528	0.0541831	0.000172777	2.76198	0.0708225		C9ClH6O+	165.01	0.734367	0.22031	6.75966e-05	2.0279e-05	0.306749	0.0920248		C9ClH6O+	165.01	0.394333	0.157733	0.897813
C6ClH10O3+	165.031	0.000745848	0.000186462	0.917503	0.229376	0.108199	0.0686792		C6ClH10O3+	165.031	0.459456	0.092697	1.01651	0.398162	0.00130296	0.000213907		C6ClH10O3+	165.031	0.434908	0.208369	0.832267	0.196183	0.000336276	8.23771e-05		C6ClH10O3+	165.031	0.00140969	2.43515e-06	0.516863	0.00164813	0.228903	0.00586948		C6ClH10O3+	165.031	0.00532306	0.00159692	0.000278498	8.35494e-05	1.07054	0.321162		C6ClH10O3+	165.031	0.0745926	0.0298371	0.215942
C8H9N2O2+	165.066	0.000185533	4.63832e-05	0.0966082	0.0241521	1.90415	0.369292		C8H9N2O2+	165.066	0.000207969	4.19585e-05	0.000289903	0.000113553	1.58598	0.260373		C8H9N2O2+	165.066	0.903948	0.43309	0.28198	0.0664688	1.7139	0.419852		C8H9N2O2+	165.066	5.87969e-05	1.01569e-07	0.169384	0.000540122	2.54517	0.0652626		C8H9N2O2+	165.066	0.314144	0.0942433	4.44429	1.33329	2.03187	0.609561		C8H9N2O2+	165.066	0.0361974	0.0144789	1.93864
C12H21+	165.164	0.00212147	0.000530369	0.629749	0.157437	0.369596	0.108082		C12H21+	165.164	0.000863375	0.000174189	0.735664	0.288155	0.118362	0.0194316		C12H21+	165.164	0.161665	0.0774554	0.486098	0.114584	0.00389096	0.000953162		C12H21+	165.164	8.49753e-05	1.46785e-07	0.353691	0.00112787	0.10005	0.00256548		C12H21+	165.164	0.257614	0.0772841	1.06062	0.318186	0.439155	0.131747		C12H21+	165.164	0.00149304	0.000597215	2.70233
C5Cl2H5O2+	166.966	0.387042	0.0967605	0.760624	0.190156	0.11252	0.0709806		C5Cl2H5O2+	166.966	0.450178	0.0908253	0.297085	0.116366	0.44216	0.0725898		C5Cl2H5O2+	166.966	0.454811	0.217904	0.266168	0.0627416	0.00132321	0.000324144		C5Cl2H5O2+	166.966	0.226896	0.000391937	0.286073	0.000912212	0.103689	0.00265878		C5Cl2H5O2+	166.966	0.199587	0.0598761	0.000239846	7.19537e-05	0.238457	0.0715371		C5Cl2H5O2+	166.966	0.31834	0.127336	0.151609
C8H7O4+	167.034	0.000299969	7.49923e-05	0.0194073	0.00485183	1.49351	0.267445		C8H7O4+	167.034	0.000252152	5.08725e-05	0.000349063	0.000136726	1.30464	0.214184		C8H7O4+	167.034	1.26868	0.607837	0.621587	0.146521	1.61325	0.395195		C8H7O4+	167.034	0.0655593	0.00011326	0.155012	0.000494298	2.72969	0.0699939		C8H7O4+	167.034	1.36243	0.40873	2.51767e-05	7.55302e-06	0.961065	0.28832		C8H7O4+	167.034	0.00113627	0.000454508	2.37664
C11H21O+	169.159	0.00832838	0.0020821	0.418227	0.104557	0.227214	0.096834		C11H21O+	169.159	0.00373143	0.000752829	0.496038	0.194295	0.0101723	0.00167		C11H21O+	169.159	0.0681249	0.0326393	0.29085	0.0685596	0.00553866	0.0013568		C11H21O+	169.159	0.000150098	2.59298e-07	0.295886	0.000943487	0.102488	0.00262799		C11H21O+	169.159	0.164932	0.0494795	0.342176	0.102653	0.322267	0.0966802		C11H21O+	169.159	0.0211999	0.00847994	1.75624
C12H25+	169.195	0.00645089	0.00161272	0.454686	0.113671	0.232413	0.0981862		C12H25+	169.195	0.00214198	0.000432153	0.512563	0.200768	0.0435767	0.00715402		C12H25+	169.195	0.0886389	0.0424677	0.401395	0.0946173	0.00688614	0.00168689		C12H25+	169.195	0.000142878	2.4682e-07	0.256697	0.000818551	0.0716732	0.00183784		C12H25+	169.195	0.144888	0.0434663	0.650725	0.195218	0.281615	0.0844844		C12H25+	169.195	0.000421826	0.00016873	1.79568
C12H11O+	171.08	0.035962	0.00899049	0.0708151	0.0177038	0.133755	0.0759442		C12H11O+	171.08	0.0367855	0.00742162	0.0862367	0.0337784	0.180204	0.0295843		C12H11O+	171.08	0.045319	0.0217127	0.392849	0.0926029	0.379568	0.0929824		C12H11O+	171.08	0.00925546	1.59895e-05	0.0922223	0.000294074	0.422444	0.0108322		C12H11O+	171.08	0.388026	0.116408	0.00868514	0.00260554	0.400106	0.120032		C12H11O+	171.08	0.000827045	0.000330818	0.483227
C8H13O4+	173.081	0.0489816	0.0122454	0.323998	0.0809995	0.777584	0.166511		C8H13O4+	173.081	0.00232359	0.000468793	0.271447	0.106324	1.00417	0.164855		C8H13O4+	173.081	0.00101452	0.000486068	2.37281	0.559323	1.22062	0.299014		C8H13O4+	173.081	0.000312334	5.3953e-07	0.228632	0.000729074	0.877026	0.0224885		C8H13O4+	173.081	5.47833	1.6435	1.18204e-05	3.54613e-06	16.4425	4.93275		C8H13O4+	173.081	0.00782535	0.00313014	4.86253
[truncated: 3 more columns]

## Sheet: 4_FigureS13_Individual_NMOGs
Synthetic Polymer								Synthetic Polymer								Synthetic Polymer								Synthetic Polymer
HC								OHC								NHC								Cl
Average Yield (mg kg-1)								Average Yield (mg kg-1)								Average Yield (mg kg-1)								Average Yield (mg kg-1)
formula	SL	SM	SH	LL	LM	LH		formula	SL	SM	SH	LL	LM	LH		formula	SL	SM	SH	LL	LM	LH		formula	SL	SM	SH	LL	LM	LH
C6H7+	707.395	599.626	487.293	602.376	683.638	550.194		C2H5O2+	25.1976	45.9928	24.3185	62.4022	128.274	57.2956		C3H4N+	257.145	213.111	187.566	194.106	226.156	277.681		C6ClH6+	14.115					7.25286
C8H9+	399.028	249.993	455.885	288.221	282.819	660.916		C2H5O+	9.30245	17.6941	21.0293	11.1061	23.0112	28.44		C2H4N+	146.489	98.7498	80.3059	94.9773	113.861	117.697		C3ClH3O+	5.12708					7.91966
C8H7+	444.216	280.144	104.872	283.594	320.662	127.331		C3H5O+	39.3178	43.8071	52.4943	43.1032	60.1486	74.9267		C7H6N+	130.47	99.7621	57.4078	112.434	138.194	94.3364		C2ClH4+	1.08476					2.43747
C7H9+	137.959	95.2135	130.579	91.9654	102.849	150.373		C5H7O+	5.60341	7.00621	7.15454	8.32817	26.4818	17.796
C9H9+	96.8006	50.6519	87.9299	111.923	86.3166	97.57		C6H6O+	47.6864	31.4043	62.5148	47.3347	53.946	72.2966
C10H9+	29.7481	2.05475e-05	86.0305	164.179	95.8338	74.4234
C9H11+	32.9949	19.4762	100.174	26.6947	29.4685	150.059
C8H11+	3.41177	5.31548	27.1854	3.33415	11.7673	29.7726
C10H17+	0.503398	2.61444e-05	7.01238	2.28563e-05	2.68855	6.04342e-05
Wood								Wood								Wood								Wood
HC								OHC								NHC								Cl
Average Yield (mg kg-1)								Average Yield (mg kg-1)								Average Yield (mg kg-1)								Average Yield (mg kg-1)
formula	SL	SM	SH	LL	LM	LH		formula	SL	SM	SH	LL	LM	LH		formula	SL	SM	SH	LL	LM	LH		formula	SL	SM	SH	LL	LM	LH
C6H7+	169.017	202.487	196.065	86.1878	245.789	211.387		C2H5O2+	166.449	274.207	484.234	56.5834	579.612	632.441		C3H4N+	22.3426	5.97898	0.000153267	13.807	78.1972	11.2248		C6ClH6+	3.39129					0.000124147
C8H9+	42.2483	51.188	48.8848	22.329	305.507	101.052		C2H5O+	77.1299	99.3409	255.445	41.5062	338.101	290.797		C2H4N+	1.072	1.0613e-05	2.72922	3.94448	16.7355	1.40839e-05		C3ClH3O+	5.45916					4.30438
C8H7+	3.53909e-05	2.94768	10.5034	1.51162	4.92021e-06	11.2865		C3H5O+	71.9897	94.3381	185.733	42.7526	196.807	206.529		C7H6N+	16.7541	25.4786	10.575	18.6193	7.47934e-06	19.3506		C2ClH4+	4.84386					4.84539
C7H9+	6.4202	18.013	47.5587	8.59601	73.9835	28.7553		C5H7O+	31.3101	64.6688	209.031	19.372	186.097	234.136
C9H9+	3.25703	23.9865	26.4626	5.3201	61.2182	51.2422		C6H6O+	27.8044	43.663	102.978	10.7748	61.4996	91.0608
C10H9+	2.8046e-05	2.4433e-05	60.5899	3.84007e-06	19.1079	68.7581
C9H11+	10.4201	15.0899	38.3564	7.08706	85.8655	59.803
C8H11+	7.19972	14.3314	29.5691	7.16127	39.8586	43.0502
C10H17+	8.86489	23.914	11.5264	4.35846	31.9345	28.1812
Char								Char								Char								Char
HC								OHC								NHC								Cl
Average Yield (mg kg-1)								Average Yield (mg kg-1)								Average Yield (mg kg-1)								Average Yield (mg kg-1)
formula	SL	SM	SH	LL	LM	LH		formula	SL	SM	SH	LL	LM	LH		formula	SL	SM	SH	LL	LM	LH		formula	SL	SM	SH	LL	LM	LH
C6H7+	29.6665	26.0082	862.407	17.781	67.617	428.713		C2H5O2+	108.659	69.1765	61.0321	198.536	225.649	226.257		C3H4N+	3.39932e-06	2.59243e-06	0.000186105	2.02579e-06	2.81303e-06	14.7417		C6ClH6+	2.5071					9.61736
C8H9+	45.8421	53.2884	84.104	10.5676	4.75207e-06	23.6083		C2H5O+	37.5508	31.4088	32.4877	53.5592	43.4625	54.862		C2H4N+	1.16788e-05	0.405491	13.0966	0.903332	2.45176	34.9375		C3ClH3O+	0.199044					0.00151702
C8H7+	36.9225	28.858	31.6951	11.9302	21.6303	62.8293		C3H5O+	21.1674	18.9018	30.2273	28.2272	42.9048	14.0303		C7H6N+	24.0383	12.62	36.1189	5.56668	15.8989	33.7706		C2ClH4+	0.761242					4.24104
C7H9+	3.13232	27.5181	129.372	4.19128	3.01508e-06	117.891		C5H7O+	23.1542	21.1567	37.7655	44.179	68.6866	69.5833
C9H9+	64.0078	61.135	82.388	17.5561	24.3319	61.6894		C6H6O+	18.6409	34.9065	80.7655	15.232	42.9138	41.8132
C10H9+	224.195	145.397	154.782	133.875	70.7565	308.222
C9H11+	13.0541	25.2944	43.1716	3.80564	11.4191	1.72806
C8H11+	0.00125114	12.0611	36.9764	3.22483	9.93329e-06	17.856
C10H17+	22.3338	3.69317e-05	10.0625	5.35787	2.05631	3.89576
